# Supplementary material for: (E)-1-Phenyl­ethanone semicarbazone
Source: Acta Crystallogr Sect E Struct Rep Online. 2009 Jul 11;65(Pt 8):o1807–8. doi: 10.1107/S1600536809025847 (PMC2977181; doi:10.1107/S1600536809025847)
Supplement: Supplementary file 1 [file e-65-o1807-sup1.cif]

##############################################################################
###                                                                        ###
###        Electronic paper (Acta Crystallographica Section E)             ###
###                                                                        ###
##############################################################################
#                                                                            #
# This CIF contains the data in a paper accepted for publication in Acta     #
# Crystallographica Section E. It conforms to the requirements of Notes      #
# for Authors for Section E, and has been peer reviewed under the auspices   #
# of the IUCr Commission on Journals.                                        #
#                                                                            #
# Full details of the Crystallographic Information File format               #
# are given in the paper "The Crystallographic Information File (CIF):       #
# a New Standard Archive File for Crystallography" by S. R. Hall, F. H.      #
# Allen and I. D. Brown [Acta Cryst. (1991), A47, 655-685].                  #
#                                                                            #
# The current version of the core CIF dictionary is obtainable from          #
# ftp://ftp.iucr.org/pub/cif_core.dic. The current version number is 2.4.    #
#                                                                            #
# Software is freely available for graphical display of the structure(s) in  #
# this CIF.  For information consult the CIF home page http://www.iucr.org/  #
# cif/home.html                                                              #
#                                                                            #
# This file may be used for bona fide research purposes within the           #
# scientific community so long as proper attribution is given to the journal # 
# article from which it was obtained.                                        #
#                                                                            #
##############################################################################
                                             
data_global
_audit_creation_method     'form.cif (version 2.0)'
_journal_data_validation_number     ?
_journal_date_recd_electronic     2009-06-26
_journal_date_accepted     2009-07-03
_journal_name_full     'Acta Crystallographica, Section E'
_journal_year     2009
_journal_volume     65
_journal_issue      8
_journal_page_first     o1807
_journal_page_last     o1808
_journal_paper_category     QO
_journal_coeditor_code     LH2857
_publ_contact_author_name     'Prof. Fun, Hoong-Kun'
_publ_contact_author_address
;
      X-ray Crystallography Unit
      School of Physics
      Universiti Sains Malaysia
      11800 USM, Penang
      MALAYSIA
;
_publ_contact_author_email     'hkfun@usm.my'
_publ_contact_author_fax     '6 04 6579150'
_publ_contact_author_phone     '6 04 6533652'
_publ_section_title
;
(<i>E</i>)-1-Phenylethanone semicarbazone
;
loop_
    _publ_author_name
    _publ_author_footnote
    _publ_author_address
    'Hoong-Kun Fun'
;
      Thomson Reuters ResearcherID: A-3561-2009.
;
;     X-ray Crystallography Unit
      School of Physics
      Universiti Sains Malaysia
      11800 USM, Penang
      Malaysia
;
    'Chin Sing Yeap'
;
      Thomson Reuters ResearcherID: A-5523-2009.
;
;
      X-ray Crystallography Unit
      School of Physics
      Universiti Sains Malaysia
      11800 USM, Penang
      Malaysia
;
    'Mahesh Padaki' ?
;
      Department of Chemistry
      National Institute of Technology-Karnataka
      Surathkal, Mangalore 575 025
      India
;
    'Shridhar Malladi' ?
;
      Department of Chemistry
      National Institute of Technology-Karnataka
      Surathkal, Mangalore 575 025
      India
;
    'Arun M Isloor' ?
;     Department of Chemistry
      National Institute of Technology-Karnataka
      Surathkal, Mangalore 575 025
      India
;
data_I
_audit_creation_method     SHELXL-97
_chemical_name_systematic
;
(<i>E</i>)-1-Phenylethanone semicarbazone
;
_chemical_name_common     ?
_chemical_formula_moiety     'C9 H11 N3 O'
_chemical_formula_sum     'C9 H11 N3 O'
_chemical_formula_iupac     'C9 H11 N3 O'
_chemical_formula_weight     177.21
_chemical_melting_point     ?
_symmetry_cell_setting     Monoclinic
_symmetry_space_group_name_H-M     'P 21/c'
_symmetry_space_group_name_Hall     '-P 2ybc'
loop_
    _symmetry_equiv_pos_as_xyz
    'x, y, z'
    '-x, y+1/2, -z+1/2'
    '-x, -y, -z'
    'x, -y-1/2, z-1/2'
_cell_length_a     18.3853(6)
_cell_length_b     6.6745(2)
_cell_length_c     7.3050(3)
_cell_angle_alpha     90.00
_cell_angle_beta     96.986(2)
_cell_angle_gamma     90.00
_cell_volume     889.76(5)
_cell_formula_units_Z     4
_cell_measurement_reflns_used     2113
_cell_measurement_theta_min     3.35
_cell_measurement_theta_max     29.60
_cell_measurement_temperature     100
_exptl_crystal_description     'plate'
_exptl_crystal_colour     'colourless'
_exptl_crystal_size_max     0.32
_exptl_crystal_size_mid     0.13
_exptl_crystal_size_min     0.03
_exptl_crystal_density_diffrn     1.323
_exptl_crystal_density_meas     ?
_exptl_crystal_density_method     'not measured'
_exptl_crystal_F_000     376
_exptl_absorpt_coefficient_mu     0.091
_exptl_absorpt_correction_type     multi-scan
_exptl_absorpt_process_details     '(<i>SADABS</i>; Bruker, 2005)'
_exptl_absorpt_correction_T_min     0.8807
_exptl_absorpt_correction_T_max     0.9974
_exptl_special_details
;
The crystal was placed in the cold stream of an Oxford Cyrosystems
Cobra open-flow nitrogen cryostat (Cosier & Glazer, 1986) operating
at 100.0(1)K.
;
_diffrn_ambient_temperature     100
_diffrn_radiation_type     MoK\a
_diffrn_radiation_wavelength     0.71073
_diffrn_radiation_source     'fine-focus sealed tube'
_diffrn_radiation_monochromator     graphite
_diffrn_measurement_device_type
;
Bruker SMART APEXII CCD area-detector
;
_diffrn_measurement_method     '\f and \w'
_diffrn_detector_area_resol_mean     ?
_diffrn_reflns_number     9294
_diffrn_reflns_av_R_equivalents     0.0429
_diffrn_reflns_av_sigmaI/netI     0.0410
_diffrn_reflns_theta_min     1.12
_diffrn_reflns_theta_max     27.49
_diffrn_reflns_theta_full     27.49
_diffrn_measured_fraction_theta_max     0.994
_diffrn_measured_fraction_theta_full     0.994
_diffrn_reflns_limit_h_min     -23
_diffrn_reflns_limit_h_max     23
_diffrn_reflns_limit_k_min     -8
_diffrn_reflns_limit_k_max     8
_diffrn_reflns_limit_l_min     -5
_diffrn_reflns_limit_l_max     9
_diffrn_standards_number     0
_diffrn_standards_interval_count     .
_diffrn_standards_interval_time     .
_diffrn_standards_decay_%     ?
_refine_special_details
;
 Refinement of F^2^ against ALL reflections.  The weighted R-factor wR and
 goodness of fit S are based on F^2^, conventional R-factors R are based
 on F, with F set to zero for negative F^2^. The threshold expression of
 F^2^ > 2sigma(F^2^) is used only for calculating R-factors(gt) etc. and is
 not relevant to the choice of reflections for refinement.  R-factors based
 on F^2^ are statistically about twice as large as those based on F, and R-
 factors based on ALL data will be even larger.
;
_reflns_number_total     2034
_reflns_number_gt     1449
_reflns_threshold_expression     I>2\s(I)
_refine_ls_structure_factor_coef     Fsqd
_refine_ls_matrix_type     full
_refine_ls_R_factor_all     0.0859
_refine_ls_R_factor_gt     0.0562
_refine_ls_wR_factor_gt     0.1442
_refine_ls_wR_factor_ref     0.1811
_refine_ls_goodness_of_fit_ref     1.075
_refine_ls_restrained_S_all     1.075
_refine_ls_number_reflns     2034
_refine_ls_number_parameters     148
_refine_ls_number_restraints     0
_refine_ls_hydrogen_treatment     mixed
_refine_ls_weighting_scheme     calc
_refine_ls_weighting_details
         'calc w=1/[\s^2^(Fo^2^)+(0.0993P)^2^+0.2822P] where P=(Fo^2^+2Fc^2^)/3'
_atom_sites_solution_hydrogens     geom
_atom_sites_solution_primary     direct
_atom_sites_solution_secondary     difmap
_refine_ls_shift/su_max     ?
_refine_ls_shift/su_max_lt     0.001
_refine_ls_shift/su_mean     0.000
_refine_diff_density_max     0.427
_refine_diff_density_min     -0.463
_refine_ls_extinction_method     none
_refine_ls_extinction_coef     ?
loop_
    _atom_type_symbol
    _atom_type_description
    _atom_type_scat_dispersion_real
    _atom_type_scat_dispersion_imag
    _atom_type_scat_source
    'C' 'C' 0.0033 0.0016
                         'International Tables Vol C Tables 4.2.6.8 and 6.1.1.4'
    'H' 'H' 0.0000 0.0000
                         'International Tables Vol C Tables 4.2.6.8 and 6.1.1.4'
    'N' 'N' 0.0061 0.0033
                         'International Tables Vol C Tables 4.2.6.8 and 6.1.1.4'
    'O' 'O' 0.0106 0.0060
                         'International Tables Vol C Tables 4.2.6.8 and 6.1.1.4'
_computing_data_collection     'APEX2 (Bruker, 2005)'
_computing_cell_refinement     'SAINT (Bruker, 2005)'
_computing_data_reduction     'SAINT (Bruker, 2005)'
_computing_structure_solution     'SHELXTL (Sheldrick, 2008)'
_computing_structure_refinement     'SHELXTL (Sheldrick, 2008)'
_computing_molecular_graphics     'SHELXTL (Sheldrick, 2008)'
_computing_publication_material
;
SHELXTL (Sheldrick, 2008) and PLATON (Spek, 2009)
;
loop_
    _atom_site_type_symbol
    _atom_site_label
    _atom_site_fract_x
    _atom_site_fract_y
    _atom_site_fract_z
    _atom_site_U_iso_or_equiv
    _atom_site_adp_type
    _atom_site_calc_flag
    _atom_site_refinement_flags
    _atom_site_occupancy
    _atom_site_disorder_assembly
    _atom_site_disorder_group
    O O1 0.51345(7) 0.4963(2) 0.7657(2) 0.0165(4) Uani d . 1 . .
    N N1 0.32789(9) 0.4925(2) 0.8239(3) 0.0130(4) Uani d . 1 . .
    N N2 0.40259(9) 0.4938(2) 0.8715(3) 0.0142(4) Uani d . 1 . .
    N N3 0.41052(10) 0.4917(3) 0.5585(3) 0.0174(5) Uani d . 1 . .
    C C3 0.05611(11) 0.5011(3) 0.7581(3) 0.0169(5) Uani d . 1 . .
    H H3A 0.0064 0.5007 0.7151 0.020 Uiso calc R 1 A 1
    C C6 0.20605(10) 0.5016(3) 0.8879(3) 0.0114(4) Uani d . 1 . .
    C C7 0.28592(11) 0.5045(3) 0.9528(3) 0.0119(5) Uani d . 1 B .
    C C8 0.44581(11) 0.4942(3) 0.7296(3) 0.0135(5) Uani d . 1 . .
    C C9 0.31370(11) 0.5196(3) 1.1541(3) 0.0149(5) Uani d . 1 . .
    H H9A 0.3444 0.6357 1.1750 0.022 Uiso calc R 1 B .
    H H9B 0.3415 0.4018 1.1920 0.022 Uiso calc R 1 . .
    H H9C 0.2730 0.5311 1.2242 0.022 Uiso calc R 1 . .
    C C1A 0.17941(11) 0.3969(3) 0.7290(3) 0.0144(5) Uani d P 0.922(5) B 1
    H H1AA 0.2120 0.3267 0.6649 0.017 Uiso calc PR 0.922(5) B 1
    C C2A 0.10550(12) 0.3954(3) 0.6644(3) 0.0176(5) Uani d P 0.922(5) B 1
    H H2AA 0.0888 0.3238 0.5584 0.021 Uiso calc PR 0.922(5) B 1
    C C4A 0.08190(11) 0.6070(3) 0.9162(3) 0.0164(5) Uani d P 0.922(5) B 1
    H H4AA 0.0492 0.6784 0.9789 0.020 Uiso calc PR 0.922(5) B 1
    C C5A 0.15600(11) 0.6073(3) 0.9816(3) 0.0142(5) Uani d P 0.922(5) B 1
    H H5AA 0.1726 0.6781 1.0883 0.017 Uiso calc PR 0.922(5) B 1
    C C1B 0.1548(15) 0.395(4) 0.979(4) 0.022(7) Uiso d P 0.078(5) B 2
    H H1BA 0.1725 0.3268 1.0861 0.026 Uiso calc PR 0.078(5) B 2
    C C2B 0.0822(18) 0.385(5) 0.923(5) 0.032(8) Uiso d P 0.078(5) B 2
    H H2BA 0.0506 0.3096 0.9861 0.039 Uiso calc PR 0.078(5) B 2
    C C4B 0.1048(17) 0.607(5) 0.664(5) 0.032(8) Uiso d P 0.078(5) B 2
    H H4BA 0.0876 0.6756 0.5570 0.038 Uiso calc PR 0.078(5) B 2
    C C5B 0.1785(16) 0.612(5) 0.728(4) 0.025(7) Uiso d P 0.078(5) B 2
    H H5BA 0.2103 0.6871 0.6662 0.030 Uiso calc PR 0.078(5) B 2
    H H1N2 0.4271(15) 0.500(3) 0.983(4) 0.025(7) Uiso d . 1 . .
    H H1N3 0.3627(14) 0.495(3) 0.543(4) 0.019(6) Uiso d . 1 . .
    H H2N3 0.4366(14) 0.496(3) 0.469(4) 0.020(6) Uiso d . 1 . .
loop_
    _atom_site_aniso_label
    _atom_site_aniso_U_11
    _atom_site_aniso_U_22
    _atom_site_aniso_U_33
    _atom_site_aniso_U_12
    _atom_site_aniso_U_13
    _atom_site_aniso_U_23
    O1 0.0110(7) 0.0241(8) 0.0143(8) -0.0017(6) 0.0015(6) -0.0005(6)
    N1 0.0088(8) 0.0142(8) 0.0159(9) 0.0007(6) 0.0010(6) -0.0003(7)
    N2 0.0094(8) 0.0207(9) 0.0121(9) -0.0008(7) -0.0002(7) 0.0002(8)
    N3 0.0102(9) 0.0303(11) 0.0118(9) -0.0010(8) 0.0020(7) 0.0001(8)
    C3 0.0101(9) 0.0172(10) 0.0227(12) 0.0015(8) -0.0007(8) 0.0033(9)
    C6 0.0110(9) 0.0101(9) 0.0131(10) 0.0001(7) 0.0008(7) 0.0028(8)
    C7 0.0131(9) 0.0088(9) 0.0135(10) 0.0005(7) 0.0006(8) 0.0005(8)
    C8 0.0121(9) 0.0133(9) 0.0152(10) 0.0000(7) 0.0024(7) -0.0005(8)
    C9 0.0118(9) 0.0243(11) 0.0086(10) -0.0009(8) 0.0016(7) -0.0015(8)
    C1A 0.0135(10) 0.0140(11) 0.0155(12) 0.0018(8) 0.0015(9) -0.0016(9)
    C2A 0.0158(11) 0.0169(11) 0.0189(12) -0.0007(9) -0.0028(9) -0.0009(9)
    C4A 0.0127(11) 0.0186(12) 0.0185(12) 0.0018(9) 0.0045(9) -0.0008(9)
    C5A 0.0160(11) 0.0143(11) 0.0120(11) 0.0012(9) 0.0011(8) -0.0008(9)
_geom_special_details
;
 All esds (except the esd in the dihedral angle between two l.s. planes)
 are estimated using the full covariance matrix.  The cell esds are taken
 into account individually in the estimation of esds in distances, angles
 and torsion angles; correlations between esds in cell parameters are only
 used when they are defined by crystal symmetry.  An approximate (isotropic)
 treatment of cell esds is used for estimating esds involving l.s. planes.
;
loop_
    _geom_bond_atom_site_label_1
    _geom_bond_atom_site_label_2
    _geom_bond_site_symmetry_2
    _geom_bond_distance
    _geom_bond_publ_flag
    O1 C8 . 1.240(2) ?
    N1 C7 . 1.290(3) ?
    N1 N2 . 1.375(2) ?
    N2 C8 . 1.380(3) ?
    N2 H1N2 . 0.88(3) ?
    N3 C8 . 1.336(3) ?
    N3 H1N3 . 0.87(3) ?
    N3 H2N3 . 0.85(3) ?
    C3 C4B . 1.39(3) ?
    C3 C4A . 1.387(3) ?
    C3 C2A . 1.394(3) ?
    C3 C2B . 1.46(3) ?
    C3 H3A . 0.9300 ?
    C6 C1A . 1.392(3) ?
    C6 C5A . 1.402(3) ?
    C6 C1B . 1.41(3) ?
    C6 C5B . 1.42(3) ?
    C6 C7 . 1.487(3) ?
    C7 C9 . 1.500(3) ?
    C9 H9A . 0.9600 ?
    C9 H9B . 0.9600 ?
    C9 H9C . 0.9600 ?
    C1A C2A . 1.383(3) ?
    C1A H1AA . 0.9300 ?
    C2A H2AA . 0.9300 ?
    C4A C5A . 1.388(3) ?
    C4A H4AA . 0.9300 ?
    C5A H5AA . 0.9300 ?
    C1B C2B . 1.35(4) ?
    C1B H1BA . 0.9300 ?
    C2B H2BA . 0.9300 ?
    C4B C5B . 1.38(4) ?
    C4B H4BA . 0.9300 ?
    C5B H5BA . 0.9300 ?
loop_
    _geom_angle_atom_site_label_1
    _geom_angle_atom_site_label_2
    _geom_angle_atom_site_label_3
    _geom_angle_site_symmetry_1
    _geom_angle_site_symmetry_3
    _geom_angle
    _geom_angle_publ_flag
    C7 N1 N2 . . 118.86(18) ?
    N1 N2 C8 . . 117.31(18) ?
    N1 N2 H1N2 . . 128.1(18) ?
    C8 N2 H1N2 . . 114.6(18) ?
    C8 N3 H1N3 . . 119.0(17) ?
    C8 N3 H2N3 . . 117.3(18) ?
    H1N3 N3 H2N3 . . 124(2) ?
    C4B C3 C4A . . 88.6(14) ?
    C4B C3 C2A . . 61.1(13) ?
    C4A C3 C2A . . 119.32(19) ?
    C4B C3 C2B . . 120.7(19) ?
    C4A C3 C2B . . 62.5(13) ?
    C2A C3 C2B . . 88.3(13) ?
    C4B C3 H3A . . 120.2 ?
    C4A C3 H3A . . 120.3 ?
    C2A C3 H3A . . 120.3 ?
    C2B C3 H3A . . 119.1 ?
    C1A C6 C5A . . 118.32(18) ?
    C1A C6 C1B . . 87.4(12) ?
    C5A C6 C1B . . 60.4(11) ?
    C1A C6 C5B . . 61.3(12) ?
    C5A C6 C5B . . 87.2(12) ?
    C1B C6 C5B . . 117.2(17) ?
    C1A C6 C7 . . 120.39(17) ?
    C5A C6 C7 . . 121.27(19) ?
    C1B C6 C7 . . 123.1(12) ?
    C5B C6 C7 . . 119.7(12) ?
    N1 C7 C6 . . 114.93(18) ?
    N1 C7 C9 . . 123.85(18) ?
    C6 C7 C9 . . 121.22(17) ?
    O1 C8 N3 . . 124.04(19) ?
    O1 C8 N2 . . 119.63(19) ?
    N3 C8 N2 . . 116.34(18) ?
    C7 C9 H9A . . 109.5 ?
    C7 C9 H9B . . 109.5 ?
    H9A C9 H9B . . 109.5 ?
    C7 C9 H9C . . 109.5 ?
    H9A C9 H9C . . 109.5 ?
    H9B C9 H9C . . 109.5 ?
    C2A C1A C6 . . 121.3(2) ?
    C2A C1A H1AA . . 119.4 ?
    C6 C1A H1AA . . 119.4 ?
    C1A C2A C3 . . 120.0(2) ?
    C1A C2A H2AA . . 120.0 ?
    C3 C2A H2AA . . 120.0 ?
    C3 C4A C5A . . 120.6(2) ?
    C3 C4A H4AA . . 119.7 ?
    C5A C4A H4AA . . 119.7 ?
    C4A C5A C6 . . 120.4(2) ?
    C4A C5A H5AA . . 119.8 ?
    C6 C5A H5AA . . 119.8 ?
    C2B C1B C6 . . 125(3) ?
    C2B C1B H1BA . . 117.4 ?
    C6 C1B H1BA . . 117.4 ?
    C1B C2B C3 . . 116(3) ?
    C1B C2B H2BA . . 122.1 ?
    C3 C2B H2BA . . 122.1 ?
    C5B C4B C3 . . 121(3) ?
    C5B C4B H4BA . . 119.6 ?
    C3 C4B H4BA . . 119.6 ?
    C4B C5B C6 . . 120(3) ?
    C4B C5B H5BA . . 119.9 ?
    C6 C5B H5BA . . 119.9 ?
loop_
    _geom_torsion_atom_site_label_1
    _geom_torsion_atom_site_label_2
    _geom_torsion_atom_site_label_3
    _geom_torsion_atom_site_label_4
    _geom_torsion_site_symmetry_1
    _geom_torsion_site_symmetry_2
    _geom_torsion_site_symmetry_3
    _geom_torsion_site_symmetry_4
    _geom_torsion
    _geom_torsion_publ_flag
    C7 N1 N2 C8 . . . . -175.79(18) ?
    N2 N1 C7 C6 . . . . -179.91(16) ?
    N2 N1 C7 C9 . . . . -0.2(3) ?
    C1A C6 C7 N1 . . . . 30.7(3) ?
    C5A C6 C7 N1 . . . . -147.66(19) ?
    C1B C6 C7 N1 . . . . 139.4(14) ?
    C5B C6 C7 N1 . . . . -41.4(14) ?
    C1A C6 C7 C9 . . . . -149.0(2) ?
    C5A C6 C7 C9 . . . . 32.6(3) ?
    C1B C6 C7 C9 . . . . -40.4(14) ?
    C5B C6 C7 C9 . . . . 138.9(14) ?
    N1 N2 C8 O1 . . . . 179.65(17) ?
    N1 N2 C8 N3 . . . . -0.5(3) ?
    C5A C6 C1A C2A . . . . -0.3(3) ?
    C1B C6 C1A C2A . . . . 53.8(12) ?
    C5B C6 C1A C2A . . . . -69.3(13) ?
    C7 C6 C1A C2A . . . . -178.78(19) ?
    C6 C1A C2A C3 . . . . 0.4(3) ?
    C4B C3 C2A C1A . . . . 69.9(17) ?
    C4A C3 C2A C1A . . . . -0.1(3) ?
    C2B C3 C2A C1A . . . . -57.0(13) ?
    C4B C3 C4A C5A . . . . -55.7(14) ?
    C2A C3 C4A C5A . . . . -0.4(3) ?
    C2B C3 C4A C5A . . . . 70.3(14) ?
    C3 C4A C5A C6 . . . . 0.5(3) ?
    C1A C6 C5A C4A . . . . -0.1(3) ?
    C1B C6 C5A C4A . . . . -68.7(14) ?
    C5B C6 C5A C4A . . . . 54.9(12) ?
    C7 C6 C5A C4A . . . . 178.31(19) ?
    C1A C6 C1B C2B . . . . -54(3) ?
    C5A C6 C1B C2B . . . . 71(3) ?
    C5B C6 C1B C2B . . . . 2(4) ?
    C7 C6 C1B C2B . . . . -179(2) ?
    C6 C1B C2B C3 . . . . -2(4) ?
    C4B C3 C2B C1B . . . . 2(4) ?
    C4A C3 C2B C1B . . . . -68(2) ?
    C2A C3 C2B C1B . . . . 57(3) ?
    C4A C3 C4B C5B . . . . 54(3) ?
    C2A C3 C4B C5B . . . . -71(3) ?
    C2B C3 C4B C5B . . . . -2(4) ?
    C3 C4B C5B C6 . . . . 2(4) ?
    C1A C6 C5B C4B . . . . 68(3) ?
    C5A C6 C5B C4B . . . . -57(3) ?
    C1B C6 C5B C4B . . . . -2(3) ?
    C7 C6 C5B C4B . . . . 179(2) ?
loop_
    _geom_hbond_atom_site_label_D
    _geom_hbond_atom_site_label_H
    _geom_hbond_atom_site_label_A
    _geom_hbond_site_symmetry_A
    _geom_hbond_distance_DH
    _geom_hbond_distance_HA
    _geom_hbond_distance_DA
    _geom_hbond_angle_DHA
    _geom_hbond_publ_flag
    N2 H1N2 O1 3_667 0.88(3) 2.02(3) 2.901(3) 177.2(19) yes
    N3 H2N3 O1 3_666 0.86(3) 2.04(3) 2.894(3) 173(3) yes
    C2A H2AA Cg 4_554 0.9300 2.93 3.707(2) 142 yes
    C5A H5AA Cg 4_565 0.9300 2.90 3.678(2) 142 yes
