# Supplementary material for: (E)-1-Phenyl­ethanone semicarbazone
Source: Acta Crystallogr Sect E Struct Rep Online. 2009 Jul 11;65(Pt 8):o1807–8. doi: 10.1107/S1600536809025847 (PMC2977181; doi:10.1107/S1600536809025847)
Supplement: Supplementary file 2 [file e-65-o1807-Isup2.hkl]

# 
# h,k,l, Fc-squared, Fo-squared, sigma(Fo-squared) and status flag 
# 
data_I
_shelx_title ' sm1m in P2(1)/c  (100K)' 
_shelx_refln_list_code          4 
_shelx_F_calc_maximum      193.82 
_exptl_crystal_F_000       376.00 
_reflns_d_resolution_high  0.7697 
 
loop_ 
 _symmetry_equiv_pos_as_xyz 
 'x, y, z' 
 '-x, y+1/2, -z+1/2' 
 '-x, -y, -z' 
 'x, -y-1/2, z-1/2' 
 
_cell_length_a    18.3853 
_cell_length_b     6.6745 
_cell_length_c     7.3050 
_cell_angle_alpha  90.000 
_cell_angle_beta   96.986 
_cell_angle_gamma  90.000 
 
_shelx_F_squared_multiplier     1.000 
 
loop_ 
 _refln_index_h 
 _refln_index_k 
 _refln_index_l 
 _refln_F_squared_calc 
 _refln_F_squared_meas 
 _refln_F_squared_sigma 
 _refln_observed_status 
   1   0   0     1381.64       -0.28      0.14 o 
   2   0   0      114.68      116.75      2.30 o 
   3   0   0      305.97      308.91      4.95 o 
   4   0   0     1259.90     1162.17     14.98 o 
   5   0   0      404.34      425.57      7.27 o 
   6   0   0        3.56        5.36      1.93 o 
   7   0   0        8.60       12.56      2.20 o 
   8   0   0     3388.60     3524.33     42.93 o 
   9   0   0      300.72      354.26      8.24 o 
  10   0   0     1560.65     1710.04     27.18 o 
  11   0   0      468.54      491.29     10.09 o 
  12   0   0      791.94      826.78     14.61 o 
  13   0   0       23.22       27.59      3.53 o 
  14   0   0       19.88       13.54      3.32 o 
  15   0   0       91.74       76.14      5.39 o 
  16   0   0      106.58       94.67      6.82 o 
  17   0   0        3.15        5.82      3.59 o 
  18   0   0      156.06      124.91      8.06 o 
  19   0   0       24.17       34.54      5.43 o 
  20   0   0      100.84      105.89      9.82 o 
  21   0   0       37.19       38.22      7.11 o 
  22   0   0       64.98       47.71     10.13 o 
  23   0   0      138.58      160.96     19.32 o 
   1   1   0        0.41       -0.41      0.66 o 
   2   1   0        4.02        2.52      0.79 o 
   3   1   0        5.24        3.37      0.96 o 
   4   1   0      108.19       89.44      2.13 o 
   5   1   0        1.14       -2.08      1.04 o 
   6   1   0        1.82       -1.56      1.10 o 
   7   1   0       41.66       45.59      1.86 o 
   8   1   0       51.34       62.44      2.16 o 
   9   1   0       24.79       26.43      1.70 o 
  10   1   0       32.33       33.86      1.94 o 
  11   1   0      105.47      106.46      3.31 o 
  12   1   0      127.37      136.88      3.85 o 
  13   1   0       16.62       14.59      2.18 o 
  14   1   0       36.57       36.92      2.80 o 
  15   1   0       84.35       76.92      3.87 o 
  16   1   0       40.31       38.59      3.39 o 
  17   1   0        5.19        6.21      2.77 o 
  18   1   0       12.95        8.29      4.79 o 
  19   1   0        6.27        4.50      3.57 o 
  20   1   0        0.14        7.34      3.88 o 
  21   1   0        0.01        2.15      4.07 o 
  22   1   0        7.73       14.46      4.39 o 
  23   1   0       20.56       49.55     10.62 o 
   0   2   0    37564.75    37579.04    428.04 o 
   1   2   0     5212.66     5357.51     46.35 o 
   2   2   0      237.54      225.44      3.49 o 
   3   2   0      173.97      164.28      3.15 o 
   4   2   0        7.30       14.12      1.47 o 
   5   2   0       67.01       83.96      2.36 o 
   6   2   0        0.93        0.05      1.05 o 
   7   2   0       37.54       44.15      2.19 o 
   8   2   0     1232.84     1282.57     13.13 o 
   9   2   0       97.03      109.27      3.21 o 
  10   2   0      918.05      986.44     10.77 o 
  11   2   0      989.33      964.02     11.58 o 
  12   2   0      116.33      138.73      4.25 o 
  13   2   0       49.14       55.07      3.24 o 
  14   2   0        0.06        1.48      2.29 o 
  15   2   0      259.20      230.17      6.41 o 
  16   2   0       12.25        8.61      3.23 o 
  17   2   0        1.43        8.83      3.51 o 
  18   2   0      110.07       99.44      7.02 o 
  19   2   0       14.52       22.77      4.60 o 
  20   2   0       91.92       87.18      7.00 o 
  21   2   0       28.32       20.22      5.26 o 
  22   2   0       53.06       44.43      5.95 o 
  23   2   0      134.96      148.55     12.28 o 
   1   3   0        1.90        1.59      1.31 o 
   2   3   0       10.73        8.79      1.67 o 
   3   3   0        9.91        6.11      1.08 o 
   4   3   0      151.75      140.75      3.34 o 
   5   3   0       11.19        9.16      1.51 o 
   6   3   0       19.76       18.39      1.79 o 
   7   3   0       10.38        9.23      1.51 o 
   8   3   0        6.98        6.09      1.49 o 
   9   3   0       13.29       12.28      1.78 o 
  10   3   0       37.91       41.59      2.95 o 
  11   3   0       71.41       69.44      3.56 o 
  12   3   0      229.61      231.53      5.87 o 
  13   3   0       45.41       46.84      3.44 o 
  14   3   0       90.80       96.27      5.78 o 
  15   3   0      180.21      178.70      7.68 o 
  16   3   0       87.58       96.03      9.91 o 
  17   3   0       23.70       34.08      9.16 o 
  18   3   0       41.42       36.47      7.41 o 
  19   3   0       11.11        9.79      3.99 o 
  20   3   0        0.00        5.72      4.66 o 
  21   3   0        0.23        3.51      3.87 o 
  22   3   0       18.20       33.17      5.42 o 
   0   4   0     3737.74     3707.49     46.51 o 
   1   4   0     3747.80     3702.96     32.79 o 
   2   4   0      143.00      122.75      3.63 o 
   3   4   0      641.31      657.96      8.64 o 
   4   4   0      602.01      666.38      9.48 o 
   5   4   0        6.99        6.60      1.67 o 
   6   4   0       12.08       12.18      1.78 o 
   7   4   0       16.51       14.82      2.11 o 
   8   4   0      297.47      306.05      6.42 o 
   9   4   0        5.90        1.85      2.18 o 
  10   4   0      267.43      257.71      7.35 o 
  11   4   0     1247.24     1207.88     19.61 o 
  12   4   0       74.07       68.92      5.73 o 
  13   4   0       79.12       91.57      6.61 o 
  14   4   0       37.25       49.41      6.46 o 
  15   4   0      452.69      402.32     12.17 o 
  16   4   0        6.66        4.47      8.66 o 
  17   4   0        0.91       -5.47      6.61 o 
  18   4   0       72.32       67.69     10.85 o 
  19   4   0        5.95        1.20      4.25 o 
  20   4   0       75.04       99.31     13.91 o 
  21   4   0       14.72       35.37      8.56 o 
   1   5   0        0.00       -1.24      1.65 o 
   2   5   0        4.95        6.32      1.92 o 
   3   5   0       57.46       68.69      3.34 o 
   4   5   0       28.80       23.68      2.56 o 
   5   5   0        0.40        1.32      1.84 o 
   6   5   0       12.07       12.82      2.45 o 
   7   5   0        4.48        7.56      2.74 o 
   8   5   0        4.71        4.15      2.57 o 
   9   5   0        0.14        1.59      2.40 o 
  10   5   0        1.85        4.89      3.21 o 
  11   5   0       37.35       41.38      6.45 o 
  12   5   0        0.51        5.69      5.79 o 
  13   5   0        4.10        6.03      4.11 o 
  14   5   0        1.31       15.53      9.78 o 
  15   5   0        5.94        4.68      4.48 o 
  16   5   0        8.91        5.36      4.50 o 
  17   5   0       13.61       10.33      5.83 o 
  18   5   0        3.96        2.32      5.13 o 
  19   5   0        2.26       15.05      7.92 o 
   0   6   0     1614.82     1441.52     26.58 o 
   1   6   0      880.67      840.64     13.02 o 
   2   6   0       22.91       20.79      2.98 o 
   3   6   0      162.97      165.73      5.55 o 
   4   6   0      161.55      164.32      5.49 o 
   5   6   0        0.25        3.91      3.01 o 
   6   6   0        5.55        8.09      3.27 o 
   7   6   0        0.15       -2.54      3.07 o 
   8   6   0      188.97      167.37      8.66 o 
   9   6   0        2.04       11.21      4.41 o 
  10   6   0       95.45      108.38      8.38 o 
  11   6   0      448.45      437.16     14.64 o 
  12   6   0       41.31       52.83      6.77 o 
  13   6   0       30.78       25.14      7.72 o 
  14   6   0       28.78       24.03      9.59 o 
  15   6   0      220.38      211.36     10.41 o 
  16   6   0        0.12        6.12      5.79 o 
  17   6   0        3.28        2.44      4.43 o 
   1   7   0        3.56       11.41      4.48 o 
   2   7   0        4.51       12.23      4.57 o 
   3   7   0       52.49       66.40      6.94 o 
   4   7   0        5.71        9.50      4.49 o 
   5   7   0        3.12        2.00      4.00 o 
   6   7   0        3.96        5.87      4.25 o 
   7   7   0        8.64       12.34      4.65 o 
   8   7   0        6.93       13.69      4.76 o 
   9   7   0        4.21        7.55      4.63 o 
  10   7   0        0.23       11.75      6.39 o 
  11   7   0      117.33      131.92      9.61 o 
  12   7   0       47.69       69.01      7.51 o 
  13   7   0        1.88       11.65      6.93 o 
   0   8   0     1763.17     1369.15     42.53 o 
   1   8   0       43.42       51.98      8.60 o 
   2   8   0        0.05        5.86      4.42 o 
   3   8   0        4.26        9.13      4.53 o 
   4   8   0        1.35        5.88      7.05 o 
   5   8   0        9.58        3.29      4.58 o 
   6   8   0        0.33        8.99      4.69 o 
   7   8   0        0.01        1.65      4.43 o 
   8   8   0      176.09      162.61     10.96 o 
   9   8   0       13.10       32.23      6.13 o 
 -23   1   1        5.63       15.62      5.20 o 
 -22   1   1      280.50      285.19     10.11 o 
 -21   1   1        0.39        7.56      3.64 o 
 -20   1   1       21.51       18.52      3.81 o 
 -19   1   1        0.60        2.18      2.97 o 
 -18   1   1      126.03      151.39      7.08 o 
 -17   1   1      123.90      131.31      5.81 o 
 -16   1   1      498.94      459.21      9.25 o 
 -15   1   1      509.48      453.74      8.48 o 
 -14   1   1      149.04      147.33      4.20 o 
 -13   1   1      466.93      436.40      6.77 o 
 -12   1   1      287.10      274.12      5.07 o 
 -11   1   1      152.95      175.92      3.91 o 
 -10   1   1       24.06       25.32      1.87 o 
  -9   1   1      632.02      719.92      8.16 o 
  -8   1   1      901.52      927.06      9.52 o 
  -7   1   1        0.11       -1.78      0.96 o 
  -6   1   1       27.86       43.02      1.67 o 
  -5   1   1     1568.80     1463.58     12.09 o 
  -4   1   1      554.40      494.29      5.30 o 
  -3   1   1     2085.12     2047.64     15.13 o 
  -2   1   1     3973.22     4143.72     30.52 o 
  -1   1   1     3650.81     3865.35     31.73 o 
   0   1   1     4932.88     5211.88     45.02 o 
   1   1   1     6371.56     6682.17     66.54 o 
   2   1   1      819.80      802.48      9.02 o 
   3   1   1     4535.92     4341.57     39.93 o 
   4   1   1       51.62       44.81      1.81 o 
   5   1   1       77.04       96.45      2.38 o 
   6   1   1     2548.04     2658.74     24.31 o 
   7   1   1       40.99       60.39      2.35 o 
   8   1   1       95.09      113.36      3.36 o 
   9   1   1     2379.86     2654.55     25.34 o 
  10   1   1      375.29      409.64      6.15 o 
  11   1   1      409.92      461.42      6.87 o 
  12   1   1      149.70      143.44      4.02 o 
  13   1   1       62.98       79.28      3.98 o 
  14   1   1       12.33        4.98      2.40 o 
  15   1   1       53.36       53.75      4.88 o 
  16   1   1       45.89       58.93      4.22 o 
  17   1   1     1450.49     1152.34     16.84 o 
  18   1   1      294.61      271.33      7.52 o 
  19   1   1       22.80       40.69      4.74 o 
  20   1   1       30.07       18.95      5.05 o 
  21   1   1        7.99       12.22      4.91 o 
  22   1   1       18.75       16.49      5.04 o 
  23   1   1        1.80        8.28      4.83 o 
 -23   2   1        1.63        6.60      5.35 o 
 -22   2   1       13.20       17.51      4.91 o 
 -21   2   1        0.23        7.46      4.35 o 
 -20   2   1        2.82        4.72      4.03 o 
 -19   2   1       21.36       13.36      3.99 o 
 -18   2   1       84.50       77.83      5.59 o 
 -17   2   1       72.91       81.57      5.15 o 
 -16   2   1       10.83       14.11      2.93 o 
 -15   2   1      138.72      154.08      5.71 o 
 -14   2   1      488.77      480.48      8.28 o 
 -13   2   1      188.73      191.87      4.45 o 
 -12   2   1        4.69        8.03      1.73 o 
 -11   2   1      124.96      137.24      3.56 o 
 -10   2   1      287.66      305.76      4.96 o 
  -9   2   1      100.20       96.04      2.89 o 
  -8   2   1       18.75       19.42      1.54 o 
  -7   2   1        8.94       11.33      1.33 o 
  -6   2   1      227.73      229.64      3.48 o 
  -5   2   1       60.40       60.76      2.28 o 
  -4   2   1      119.06      117.36      3.13 o 
  -3   2   1     1088.69     1010.95     10.41 o 
  -2   2   1     1669.44     1490.91     18.85 o 
  -1   2   1      681.58      554.60      8.17 o 
   0   2   1      773.45      674.74     11.42 o 
   1   2   1      964.51      861.73     12.11 o 
   2   2   1      353.92      339.02      9.64 o 
   3   2   1       40.02       39.89      1.97 o 
   4   2   1       15.07       18.15      1.58 o 
   5   2   1       10.04        7.09      1.41 o 
   6   2   1        5.24        4.21      1.37 o 
   7   2   1        8.17        6.68      1.49 o 
   8   2   1       15.74       13.59      1.66 o 
   9   2   1       12.43       14.36      1.83 o 
  10   2   1        0.92       -0.18      1.52 o 
  11   2   1        3.28        2.62      1.73 o 
  12   2   1        0.67        0.61      1.91 o 
  13   2   1        8.43        6.74      2.77 o 
  14   2   1       15.82        9.93      3.06 o 
  15   2   1        2.40        3.35      2.81 o 
  16   2   1       12.72       15.51      3.31 o 
  17   2   1       12.41        8.93      3.10 o 
  18   2   1        0.63       -2.65      4.22 o 
  19   2   1        0.01        1.46      4.57 o 
  20   2   1        2.90        5.66      6.68 o 
  21   2   1        1.89        5.06      4.24 o 
  22   2   1        6.41       17.32      5.22 o 
 -22   3   1      174.30      158.42      9.44 o 
 -21   3   1        0.72        1.40      4.07 o 
 -20   3   1       21.65       20.77      5.28 o 
 -19   3   1       10.71        3.50      5.53 o 
 -18   3   1       10.08       12.31      4.15 o 
 -17   3   1      259.44      251.80     10.27 o 
 -16   3   1      327.05      282.26      8.14 o 
 -15   3   1      220.46      193.65      6.67 o 
 -14   3   1       43.58       48.48      4.09 o 
 -13   3   1      199.97      179.65      5.50 o 
 -12   3   1      250.96      243.20      6.06 o 
 -11   3   1      164.98      177.56      4.09 o 
 -10   3   1        0.07        0.10      1.43 o 
  -9   3   1      326.52      344.97      5.36 o 
  -8   3   1      344.50      355.51      5.47 o 
  -7   3   1       29.00       43.96      2.48 o 
  -6   3   1      155.83      173.18      3.67 o 
  -5   3   1      638.26      658.66      8.08 o 
  -4   3   1      294.01      313.70      4.81 o 
  -3   3   1       48.35       45.38      2.21 o 
  -2   3   1        5.03        9.17      1.45 o 
  -1   3   1      768.03      834.57      9.83 o 
   0   3   1      449.90      535.95      6.75 o 
   1   3   1      204.03      212.27      3.96 o 
   2   3   1     2681.48     2790.51     23.51 o 
   3   3   1     1101.84     1132.31     11.18 o 
   4   3   1      100.56      108.39      2.95 o 
   5   3   1       11.81       10.25      1.54 o 
   6   3   1      761.58      763.79     10.57 o 
   7   3   1        4.90        5.74      1.93 o 
   8   3   1       33.35       30.27      2.74 o 
   9   3   1       86.20      106.89      4.34 o 
  10   3   1     1311.16     1287.71     17.80 o 
  11   3   1      360.18      379.89      8.49 o 
  12   3   1      140.17      131.50      6.06 o 
  13   3   1      353.85      315.61      8.82 o 
  14   3   1      105.66      111.44      5.66 o 
  15   3   1        3.74        2.89      3.09 o 
  16   3   1      307.58      271.90     14.23 o 
  17   3   1      574.88      459.88     15.79 o 
  18   3   1      295.84      243.81     11.71 o 
  19   3   1       19.12        7.49      6.27 o 
  20   3   1       40.41       52.65      6.68 o 
  21   3   1       56.16       56.02      6.07 o 
 -21   4   1        0.29       15.61      5.19 o 
 -20   4   1        3.77       18.11      6.04 o 
 -19   4   1        9.63       17.43      4.47 o 
 -18   4   1       10.65       38.13     11.62 o 
 -17   4   1        0.74        1.38      5.04 o 
 -16   4   1       12.00       12.62      4.21 o 
 -15   4   1       19.57       20.18      3.96 o 
 -14   4   1      140.53      143.09      8.31 o 
 -13   4   1       12.85       14.63      3.20 o 
 -12   4   1        8.43        6.74      2.79 o 
 -11   4   1        0.00        0.99      2.04 o 
 -10   4   1       39.73       44.72      3.50 o 
  -9   4   1       27.67       30.73      3.05 o 
  -8   4   1       28.04       29.68      2.57 o 
  -7   4   1       17.14       12.66      1.91 o 
  -6   4   1       80.95       80.55      3.13 o 
  -5   4   1        0.97       -1.75      1.41 o 
  -4   4   1        9.81       11.43      1.79 o 
  -3   4   1       18.61       18.54      1.95 o 
  -2   4   1       33.31       29.85      2.21 o 
  -1   4   1      116.75      120.64      3.54 o 
   0   4   1      153.72      146.03      3.78 o 
   1   4   1        7.30        5.56      1.83 o 
   2   4   1        2.62        3.00      1.67 o 
   3   4   1        4.93        3.73      1.71 o 
   4   4   1        1.76        3.41      1.69 o 
   5   4   1       10.54       12.22      1.97 o 
   6   4   1        0.99        2.07      1.92 o 
   7   4   1        9.20        9.05      2.62 o 
   8   4   1        6.16        6.10      2.60 o 
   9   4   1        3.28        4.15      2.62 o 
  10   4   1        9.44        8.94      3.23 o 
  11   4   1        2.56        3.61      3.02 o 
  12   4   1        0.34       -0.72      2.75 o 
  13   4   1        1.23       -2.53      3.70 o 
  14   4   1       20.66       19.34      7.44 o 
  15   4   1        0.86       -1.14      4.68 o 
  16   4   1        5.42       11.20      5.93 o 
  17   4   1        3.92        6.60      3.79 o 
  18   4   1        0.01       -3.36      4.35 o 
  19   4   1        0.02        0.76      4.89 o 
  20   4   1        2.27        3.57      6.29 o 
 -19   5   1       12.82       18.60      5.33 o 
 -18   5   1        7.93        8.83      7.65 o 
 -17   5   1      275.29      286.68     11.18 o 
 -16   5   1      223.99      225.41     11.46 o 
 -15   5   1       72.32       77.31      7.46 o 
 -14   5   1        7.10        7.54      4.67 o 
 -13   5   1       87.53       91.31      8.88 o 
 -12   5   1      117.07      128.62      6.57 o 
 -11   5   1       63.78       76.89      6.22 o 
 -10   5   1        2.28        0.07      2.33 o 
  -9   5   1       89.25       88.60      4.69 o 
  -8   5   1      116.13      119.21      5.31 o 
  -7   5   1       12.72       12.38      2.35 o 
  -6   5   1       60.45       68.12      3.65 o 
  -5   5   1      298.63      290.43      6.36 o 
  -4   5   1      105.21      112.53      4.23 o 
  -3   5   1       12.12       19.06      2.41 o 
  -2   5   1       47.35       53.94      3.18 o 
  -1   5   1      170.37      175.93      5.19 o 
   0   5   1       94.09      110.41      4.59 o 
   1   5   1        0.13        0.93      1.78 o 
   2   5   1     1369.98     1375.80     16.23 o 
   3   5   1      274.80      264.51      6.45 o 
   4   5   1      106.66      120.00      4.82 o 
   5   5   1       26.26       32.64      3.18 o 
   6   5   1      290.35      282.47      6.48 o 
   7   5   1        0.06        1.25      2.26 o 
   8   5   1       18.82       22.70      3.44 o 
   9   5   1        0.22        2.85      2.89 o 
  10   5   1      995.68      946.60     18.94 o 
  11   5   1      161.73      162.55      7.69 o 
  12   5   1      355.98      333.65     14.81 o 
  13   5   1      752.25      726.84     16.76 o 
  14   5   1      174.35      175.17      9.14 o 
  15   5   1        0.56        3.51      3.96 o 
  16   5   1      361.08      326.28     16.22 o 
  17   5   1      189.53      190.75     18.21 o 
  18   5   1      185.98      201.93     21.44 o 
 -17   6   1       78.77       82.25      8.08 o 
 -16   6   1        3.57        6.26      7.05 o 
 -15   6   1       42.00       45.68      6.32 o 
 -14   6   1       35.47        9.37      7.80 o 
 -13   6   1       93.75      106.86     13.63 o 
 -12   6   1        6.20        9.70      5.76 o 
 -11   6   1      122.26      131.63      9.76 o 
 -10   6   1       21.03       23.84      5.03 o 
  -9   6   1        7.53        7.88      3.73 o 
  -8   6   1       22.85       22.55      4.92 o 
  -7   6   1        0.65       -0.03      3.30 o 
  -6   6   1        0.26       -3.38      3.21 o 
  -5   6   1       53.83       51.06      3.87 o 
  -4   6   1        0.78       -0.29      2.19 o 
  -3   6   1      147.63      147.48      5.55 o 
  -2   6   1      115.97      122.15      5.19 o 
  -1   6   1       17.01       14.66      3.76 o 
   0   6   1       16.02       11.98      2.71 o 
   1   6   1      106.34       98.82      4.89 o 
   2   6   1       56.37       53.35      3.92 o 
   3   6   1        0.57        2.13      2.28 o 
   4   6   1        4.12        5.28      2.33 o 
   5   6   1        0.06        1.33      2.22 o 
   6   6   1        0.22        2.78      3.29 o 
   7   6   1        6.60        6.55      3.48 o 
   8   6   1        3.28        5.40      3.55 o 
   9   6   1        0.40        9.16      4.08 o 
  10   6   1        8.15       22.76      5.54 o 
  11   6   1        3.27        9.04      4.66 o 
  12   6   1        5.63        9.11      3.93 o 
  13   6   1        4.48       20.84      5.60 o 
  14   6   1        3.69       16.35      6.69 o 
  15   6   1        0.11        9.37      7.52 o 
  16   6   1        4.33       22.07     10.49 o 
 -14   7   1       31.09       48.03     17.11 o 
 -13   7   1       67.33       46.18      7.74 o 
 -12   7   1       41.90       55.36      9.35 o 
 -11   7   1       32.54       41.71      7.30 o 
 -10   7   1        0.89       11.21     10.10 o 
  -9   7   1       44.63       48.80      6.94 o 
  -8   7   1       50.38       70.44     13.77 o 
  -7   7   1       11.10       12.88      5.35 o 
  -6   7   1        7.01       13.05      5.31 o 
  -5   7   1      112.82      103.98      7.29 o 
  -4   7   1       20.45       20.49      4.34 o 
  -3   7   1       15.50       16.77      4.24 o 
  -2   7   1       25.33       25.56      4.65 o 
  -1   7   1      145.85      146.31      8.08 o 
   0   7   1      165.12      162.02      8.32 o 
   1   7   1      108.94      110.40      7.37 o 
   2   7   1      248.70      226.66     10.11 o 
   3   7   1      130.07      135.33      8.80 o 
   4   7   1        9.10        8.57      4.32 o 
   5   7   1        6.10        8.85      4.25 o 
   6   7   1       86.25       89.28      7.64 o 
   7   7   1        2.59        9.46      4.24 o 
   8   7   1        2.61        3.58      4.06 o 
   9   7   1       81.89       89.90      9.04 o 
  10   7   1      222.11      201.51     11.55 o 
  11   7   1       44.80       48.96      8.80 o 
  12   7   1       24.35       16.02      5.61 o 
  13   7   1       80.97       85.17      9.07 o 
  -9   8   1        9.65       15.78      5.19 o 
  -8   8   1       13.22        8.80      5.35 o 
  -7   8   1        0.45        4.64      5.12 o 
  -6   8   1        0.01       -2.59      4.58 o 
  -5   8   1       35.36       31.62      6.79 o 
  -4   8   1        0.28        5.47      4.96 o 
  -3   8   1      118.99      114.32     12.22 o 
  -2   8   1       78.42       72.69      8.40 o 
  -1   8   1       20.60       20.78      6.03 o 
   0   8   1        5.77       10.46      5.41 o 
   1   8   1       76.26       67.54      8.81 o 
   2   8   1       27.39       34.06      6.65 o 
   3   8   1        2.00        8.69      5.11 o 
   4   8   1        2.89        5.67      4.92 o 
   5   8   1        0.04        5.20      4.64 o 
   6   8   1        0.01        6.31      4.72 o 
   7   8   1        5.21       13.34      5.41 o 
   8   8   1        1.07       12.98      5.32 o 
 -23   0   2       31.63       33.25      9.16 o 
 -22   0   2       39.39       55.89      7.90 o 
 -21   0   2       10.78       10.33      5.37 o 
 -20   0   2      106.69      101.34      9.24 o 
 -19   0   2        0.68        5.55      6.70 o 
 -18   0   2      472.01      448.43     13.76 o 
 -17   0   2      111.71      124.84      7.96 o 
 -16   0   2     3027.29     2854.60     45.42 o 
 -15   0   2      236.62      247.33      9.46 o 
 -14   0   2      819.89      768.54     16.97 o 
 -13   0   2      384.01      352.75      8.18 o 
 -12   0   2       98.00       96.86      3.87 o 
 -11   0   2       39.52       38.95      2.55 o 
 -10   0   2      122.24      118.89      3.49 o 
  -9   0   2        3.70        1.65      2.16 o 
  -8   0   2       41.32       60.10      4.20 o 
  -7   0   2     1786.91     1844.49     19.97 o 
  -6   0   2     4779.66     4893.37     51.38 o 
  -5   0   2      518.62      545.21     11.47 o 
  -4   0   2     1360.69     1391.69     36.96 o 
  -3   0   2      367.10      387.27      7.97 o 
  -2   0   2      962.85     1011.17     15.84 o 
  -1   0   2       10.98       12.66      4.53 o 
   1   0   2     1291.19     1485.66     40.04 o 
   2   0   2     1197.56     1297.88     35.99 o 
   3   0   2       21.82       28.05      2.90 o 
   4   0   2      840.11      828.88     17.32 o 
   5   0   2     1210.61     1308.96     51.42 o 
   6   0   2      188.62      190.76      7.79 o 
   7   0   2     1203.25     1294.75     17.85 o 
   8   0   2      153.93      160.76      5.23 o 
   9   0   2      537.25      579.65      9.20 o 
  10   0   2        2.36        3.21      1.92 o 
  11   0   2        0.06       -1.63      2.44 o 
  12   0   2      105.89      118.94      5.96 o 
  13   0   2       18.93       22.27      3.80 o 
  14   0   2      133.46      110.40      7.93 o 
  15   0   2      207.77      148.62      8.91 o 
  16   0   2       30.29       44.17      7.53 o 
  17   0   2       63.29       47.06     17.50 o 
  18   0   2      177.62      130.10     11.18 o 
  19   0   2        0.20        6.61      7.63 o 
  20   0   2       60.96       50.35     11.64 o 
  21   0   2        1.98       19.05      9.53 o 
  22   0   2       29.71       58.59     12.86 o 
 -23   1   2        0.12       12.60      4.14 o 
 -22   1   2        0.16        5.66      3.61 o 
 -21   1   2        0.11        3.46      3.31 o 
 -20   1   2        0.02        2.44      3.22 o 
 -19   1   2        0.14        1.57      2.88 o 
 -18   1   2        0.40        4.82      2.71 o 
 -17   1   2       14.62       10.45      2.89 o 
 -16   1   2       22.76       22.60      3.25 o 
 -15   1   2        7.97        7.32      2.63 o 
 -14   1   2       22.47       26.02      3.00 o 
 -13   1   2       24.49       23.33      2.30 o 
 -12   1   2       26.69       24.43      1.65 o 
 -11   1   2        3.24        3.46      1.39 o 
 -10   1   2        2.30        2.07      1.20 o 
  -9   1   2        0.13        0.00      0.87 o 
  -8   1   2       12.70       14.87      1.16 o 
  -7   1   2        2.86        2.14      1.08 o 
  -6   1   2      119.58      134.27      3.10 o 
  -5   1   2      306.38      336.09      7.14 o 
  -4   1   2      292.68      308.47      8.24 o 
  -3   1   2        6.64        8.39      1.51 o 
  -2   1   2      802.45      729.41     32.19 o 
  -1   1   2     1362.46     1007.21     33.93 o 
   0   1   2      314.18      232.23      9.43 o 
   1   1   2        6.81        4.15      1.32 o 
   2   1   2      259.83      258.05      7.23 o 
   3   1   2      189.60      191.14     10.33 o 
   4   1   2        0.50       -0.87      1.62 o 
   5   1   2        0.58       -0.95      1.26 o 
   6   1   2      114.57      124.71      3.46 o 
   7   1   2      152.11      172.66      3.95 o 
   8   1   2       13.28       14.85      1.60 o 
   9   1   2       24.23       30.81      1.83 o 
  10   1   2      115.58      127.56      3.24 o 
  11   1   2      105.78      111.55      3.91 o 
  12   1   2        0.29        3.63      2.31 o 
  13   1   2       13.79       14.45      2.85 o 
  14   1   2       16.76       14.47      3.20 o 
  15   1   2        4.90        6.33      2.94 o 
  16   1   2        1.43        7.33      3.80 o 
  17   1   2        3.52        4.54      4.01 o 
  18   1   2        0.06        3.43      3.86 o 
  19   1   2        0.76        8.20      4.22 o 
  20   1   2        0.37       13.05      5.88 o 
  21   1   2        0.15        8.04      5.86 o 
  22   1   2        0.54        7.15      5.81 o 
 -23   2   2       16.04        9.42      7.88 o 
 -22   2   2       37.91       49.89      5.79 o 
 -21   2   2       32.36       36.99      5.19 o 
 -20   2   2       12.52       10.74      4.57 o 
 -19   2   2       17.40       17.88      4.56 o 
 -18   2   2      299.97      281.14      7.80 o 
 -17   2   2      475.08      444.36      9.58 o 
 -16   2   2     1424.52     1300.09     18.03 o 
 -15   2   2       69.23       74.82      4.46 o 
 -14   2   2      470.92      440.61      9.84 o 
 -13   2   2       13.91       12.08      2.62 o 
 -12   2   2        9.01       11.19      2.39 o 
 -11   2   2       10.62        7.22      1.59 o 
 -10   2   2      175.92      190.04      3.78 o 
  -9   2   2       34.53       39.79      1.93 o 
  -8   2   2      103.77      124.40      2.73 o 
  -7   2   2      997.21     1047.94      9.55 o 
  -6   2   2     2512.11     2648.45     21.17 o 
  -5   2   2     1109.23     1065.67     11.59 o 
  -4   2   2      386.77      396.90      5.62 o 
  -3   2   2      340.80      368.35      5.21 o 
  -2   2   2     1296.18     1456.05     14.47 o 
  -1   2   2      297.16      297.51      4.60 o 
   0   2   2     1400.57     1562.38     13.99 o 
   1   2   2      957.59     1104.03     10.00 o 
   2   2   2     1177.63     1318.83     12.80 o 
   3   2   2        3.47       -0.31      1.07 o 
   4   2   2      613.91      622.64      7.22 o 
   5   2   2      667.99      702.47      9.41 o 
   6   2   2       77.36       74.31      3.30 o 
   7   2   2      642.74      675.79      9.11 o 
   8   2   2       46.38       57.50      2.93 o 
   9   2   2      186.89      207.06      4.46 o 
  10   2   2      138.44      134.15      4.61 o 
  11   2   2      142.52      122.02      4.62 o 
  12   2   2       30.26       41.69      3.54 o 
  13   2   2       13.33        9.13      2.97 o 
  14   2   2        0.22        0.76      2.69 o 
  15   2   2       54.13       50.88      4.48 o 
  16   2   2       37.64       38.70      4.37 o 
  17   2   2       24.15       18.24      3.77 o 
  18   2   2      117.56      117.54      7.16 o 
  19   2   2        1.89        9.09      4.72 o 
  20   2   2       48.89       44.64     13.37 o 
  21   2   2        9.72       13.51      6.41 o 
 -22   3   2        0.78        3.52      4.59 o 
 -21   3   2        0.76       -0.09      4.05 o 
 -20   3   2        2.06       13.70      4.22 o 
 -19   3   2        0.15        6.23      3.37 o 
 -18   3   2        0.17        3.79      2.94 o 
 -17   3   2       11.82        9.38      3.24 o 
 -16   3   2       26.78       23.54      3.55 o 
 -15   3   2       17.28       14.95      2.53 o 
 -14   3   2       59.93       58.83      3.35 o 
 -13   3   2       22.55       21.26      2.45 o 
 -12   3   2       81.93       87.86      3.73 o 
 -11   3   2       17.94       17.80      2.09 o 
 -10   3   2       19.27       18.26      1.94 o 
  -9   3   2       12.31       12.07      1.70 o 
  -8   3   2        5.41        6.88      1.47 o 
  -7   3   2        3.81        3.76      1.26 o 
  -6   3   2      142.43      165.85      3.08 o 
  -5   3   2      281.19      311.05      4.45 o 
  -4   3   2      276.83      305.98      4.26 o 
  -3   3   2       23.21       26.28      1.53 o 
  -2   3   2      675.15      727.74     10.81 o 
  -1   3   2     1096.87     1165.67     12.22 o 
   0   3   2      185.94      199.33      5.38 o 
   1   3   2        3.84        2.00      2.48 o 
   2   3   2      199.65      235.25      4.63 o 
   3   3   2      261.13      281.59      5.98 o 
   4   3   2        7.33        6.39      2.02 o 
   5   3   2       23.25       19.50      2.03 o 
   6   3   2       57.59       54.05      2.67 o 
   7   3   2      105.00      113.45      3.69 o 
   8   3   2        0.71       -1.52      1.76 o 
   9   3   2       18.84       20.43      3.08 o 
  10   3   2      128.34      155.42      6.21 o 
  11   3   2      239.55      259.79     12.27 o 
  12   3   2        0.76        5.75      3.97 o 
  13   3   2       40.91       43.14      4.58 o 
  14   3   2       33.87       23.97      6.53 o 
  15   3   2       11.67       14.68      3.38 o 
  16   3   2        9.30       11.56      3.19 o 
  17   3   2       18.77       21.28      4.04 o 
  18   3   2        0.03        8.05      3.82 o 
  19   3   2        4.75        8.85      4.62 o 
  20   3   2        4.17       14.96      4.95 o 
  21   3   2        1.02        1.49      5.71 o 
 -21   4   2       54.89       57.83      6.63 o 
 -20   4   2       25.35       42.11      7.65 o 
 -19   4   2       89.50       97.63      9.56 o 
 -18   4   2      105.79      107.52     11.80 o 
 -17   4   2     1073.81     1023.32     17.75 o 
 -16   4   2      190.13      171.62      7.03 o 
 -15   4   2        0.08        2.09      2.74 o 
 -14   4   2      120.39      125.92      5.20 o 
 -13   4   2      163.35      154.30      4.80 o 
 -12   4   2      191.04      178.10      4.88 o 
 -11   4   2        0.00        0.21      1.80 o 
 -10   4   2      159.62      160.77      4.53 o 
  -9   4   2       26.17       16.44      2.23 o 
  -8   4   2       38.90       45.99      2.93 o 
  -7   4   2      314.48      327.02      5.94 o 
  -6   4   2      628.04      642.71      9.06 o 
  -5   4   2      816.16      762.76      9.98 o 
  -4   4   2       49.23       50.57      2.46 o 
  -3   4   2      178.24      183.86      3.91 o 
  -2   4   2      577.13      600.92      8.21 o 
  -1   4   2      190.21      175.05      4.00 o 
   0   4   2      414.32      418.59      6.44 o 
   1   4   2      464.07      497.16      7.18 o 
   2   4   2      717.99      771.52     10.67 o 
   3   4   2        0.05       -1.95      1.65 o 
   4   4   2      186.28      179.55      4.49 o 
   5   4   2      183.70      167.34      5.23 o 
   6   4   2       39.44       33.57      3.49 o 
   7   4   2      121.98      124.36      5.71 o 
   8   4   2        1.79        5.48      2.87 o 
   9   4   2       28.97       33.29      6.07 o 
  10   4   2      608.97      600.06     13.00 o 
  11   4   2      615.41      581.47     12.95 o 
  12   4   2        0.01        3.82      3.84 o 
  13   4   2      170.27      162.47      7.15 o 
  14   4   2      269.76      274.68     11.74 o 
  15   4   2       13.87       18.34      5.98 o 
  16   4   2       38.21       43.01      6.06 o 
  17   4   2        0.04        5.79      3.40 o 
  18   4   2       51.80       70.64      6.23 o 
  19   4   2        8.87       14.87      5.03 o 
 -19   5   2        1.06        0.88      4.11 o 
 -18   5   2        3.94        1.75      5.49 o 
 -17   5   2        1.67       -2.55      3.98 o 
 -16   5   2        1.24        2.00      4.19 o 
 -15   5   2        2.95        0.46      3.69 o 
 -14   5   2       17.55       16.39      4.09 o 
 -13   5   2       42.85       45.03      5.16 o 
 -12   5   2        0.19        4.42      2.81 o 
 -11   5   2        9.80       11.74      2.96 o 
 -10   5   2        2.44        4.22      2.14 o 
  -9   5   2        2.59        3.59      2.11 o 
  -8   5   2        0.22       -0.39      1.95 o 
  -7   5   2        0.51       -1.11      1.92 o 
  -6   5   2        5.60        4.69      2.13 o 
  -5   5   2       30.30       30.91      2.91 o 
  -4   5   2       10.36       10.76      2.43 o 
  -3   5   2       26.41       25.03      2.65 o 
  -2   5   2        0.26        0.79      1.79 o 
  -1   5   2        2.82        0.45      1.81 o 
   0   5   2       35.40       31.14      3.11 o 
   1   5   2        5.11        3.47      2.19 o 
   2   5   2       18.74       18.39      2.81 o 
   3   5   2        2.84        1.29      2.75 o 
   4   5   2        0.47       -0.88      2.75 o 
   5   5   2       16.12       10.62      3.23 o 
   6   5   2        3.06        1.20      2.72 o 
   7   5   2        0.02        0.80      2.64 o 
   8   5   2       21.39       18.29      3.64 o 
   9   5   2        7.38        5.08      3.18 o 
  10   5   2       18.62       16.28      3.58 o 
  11   5   2        8.84        6.41      3.62 o 
  12   5   2       25.57       30.96      6.71 o 
  13   5   2        0.02        7.03      7.57 o 
  14   5   2       11.95       12.58      8.59 o 
  15   5   2        2.04        7.98      3.84 o 
  16   5   2       13.46       15.66      5.99 o 
  17   5   2       14.79       17.28      4.03 o 
  18   5   2        0.23       -0.95      8.80 o 
 -16   6   2      161.89      152.65     17.15 o 
 -15   6   2        2.60       10.53      4.76 o 
 -14   6   2       75.35       70.62     14.56 o 
 -13   6   2       55.92       54.25      5.77 o 
 -12   6   2       62.31       69.74      6.26 o 
 -11   6   2        0.00        2.12      3.34 o 
 -10   6   2      108.99      112.54      7.25 o 
  -9   6   2        6.65       12.70      3.95 o 
  -8   6   2       19.14       25.55      3.75 o 
  -7   6   2      126.49      132.77      6.22 o 
  -6   6   2      204.93      193.46      6.40 o 
  -5   6   2      203.61      196.41      6.35 o 
  -4   6   2       14.68       10.65      2.47 o 
  -3   6   2       59.12       58.88      3.81 o 
  -2   6   2      233.73      219.16      6.14 o 
  -1   6   2       52.72       55.76      3.70 o 
   0   6   2      122.37      126.30      4.92 o 
   1   6   2      251.58      245.09      6.43 o 
   2   6   2      282.91      266.13      7.33 o 
   3   6   2        1.80        3.01      2.37 o 
   4   6   2       38.77       44.12      4.64 o 
   5   6   2       54.13       50.93      5.03 o 
   6   6   2        7.52        7.02      3.44 o 
   7   6   2       60.53       62.35      5.91 o 
   8   6   2        4.64        5.45      4.90 o 
   9   6   2       59.46       53.82      5.76 o 
  10   6   2      306.52      285.26     10.45 o 
  11   6   2      336.27      295.84     10.76 o 
  12   6   2        0.32        3.27      3.47 o 
  13   6   2       67.04       74.71      6.68 o 
  14   6   2      113.65      122.35     13.56 o 
  15   6   2        3.91       19.49      4.70 o 
 -13   7   2      116.93      106.68      8.50 o 
 -12   7   2       23.92       14.67      5.15 o 
 -11   7   2        3.88        5.19      4.12 o 
 -10   7   2        0.80        7.12      3.70 o 
  -9   7   2        0.01        3.02      3.98 o 
  -8   7   2        0.14        1.13      3.59 o 
  -7   7   2        0.00        5.91      4.35 o 
  -6   7   2        0.00       -1.41      3.58 o 
  -5   7   2      177.14      170.08      8.86 o 
  -4   7   2      109.14      111.12      7.57 o 
  -3   7   2       23.70       22.89      4.77 o 
  -2   7   2       83.48       80.32      6.78 o 
  -1   7   2      148.97      138.85      8.11 o 
   0   7   2      134.58      137.42      8.07 o 
   1   7   2       14.73       17.80      4.35 o 
   2   7   2      108.25      104.72      7.13 o 
   3   7   2       11.83       12.34      3.95 o 
   4   7   2        6.76        3.85      3.62 o 
   5   7   2        3.97        4.35      3.82 o 
   6   7   2        0.17        5.33      3.78 o 
   7   7   2       13.87       19.04      4.52 o 
   8   7   2       31.86       42.87      5.49 o 
   9   7   2       30.95       39.95      5.49 o 
  10   7   2      111.98      105.68      7.31 o 
  11   7   2       11.05       16.04      6.99 o 
  12   7   2       37.98       49.25      5.81 o 
  -8   8   2       27.88       28.40      5.92 o 
  -7   8   2       56.90       62.08      7.64 o 
  -6   8   2      114.35      120.38      9.82 o 
  -5   8   2       14.10       22.15      4.95 o 
  -4   8   2       16.68       16.06      4.76 o 
  -3   8   2       30.60       22.52      4.93 o 
  -2   8   2       93.09       84.32      7.41 o 
  -1   8   2       33.74       34.09      5.67 o 
   0   8   2       52.21       50.86      6.07 o 
   1   8   2      154.90      157.00     13.11 o 
   2   8   2      117.06      105.02      7.45 o 
   3   8   2        0.85        2.58      3.86 o 
   4   8   2        6.24       10.58      4.25 o 
   5   8   2       13.19       15.52      4.64 o 
   6   8   2        1.00        6.51      3.86 o 
   7   8   2       90.32       86.56      9.97 o 
 -23   1   3       68.51       75.55      6.69 o 
 -22   1   3        4.93       12.08      4.74 o 
 -21   1   3       39.66       45.59      6.11 o 
 -20   1   3       37.49       36.45      4.62 o 
 -19   1   3       16.07       19.09      3.45 o 
 -18   1   3      151.45      162.42      6.49 o 
 -17   1   3        8.09       12.38      3.13 o 
 -16   1   3        7.22        3.93      2.51 o 
 -15   1   3     4406.48     4214.09     46.61 o 
 -14   1   3      864.57      818.31     13.20 o 
 -13   1   3      324.81      321.02      6.98 o 
 -12   1   3        3.82        3.62      2.09 o 
 -11   1   3       86.44       81.75      2.92 o 
 -10   1   3       58.05       68.65      2.88 o 
  -9   1   3       22.04       28.74      1.89 o 
  -8   1   3       86.84       85.67      2.67 o 
  -7   1   3     2595.65     2904.50     30.35 o 
  -6   1   3       74.98       80.87      2.65 o 
  -5   1   3      136.15      179.09      4.32 o 
  -4   1   3      322.78      359.01      6.02 o 
  -3   1   3     2079.34     2145.62     27.98 o 
  -2   1   3      513.55      509.82      9.97 o 
  -1   1   3      336.33      319.95      6.76 o 
   0   1   3      812.08      855.25     13.17 o 
   1   1   3     4384.05     4831.19     59.84 o 
   2   1   3      190.42      229.97      4.34 o 
   3   1   3      742.60      813.18     11.55 o 
   4   1   3       59.06       63.41      3.20 o 
   5   1   3        0.04       -0.48      1.74 o 
   6   1   3      109.86       89.28      5.81 o 
   7   1   3      145.04      141.94      5.32 o 
   8   1   3      293.47      311.08     10.86 o 
   9   1   3      324.99      296.16     11.87 o 
  10   1   3      497.14      488.55     31.71 o 
  11   1   3     3281.90     3126.80     87.72 o 
  12   1   3      762.39      722.09     16.80 o 
  13   1   3      252.72      265.71      8.39 o 
  14   1   3       37.00       51.35      5.60 o 
  15   1   3      358.01      336.45     13.35 o 
  16   1   3       19.85       37.58      5.91 o 
  17   1   3       58.96       75.68      7.51 o 
  18   1   3       12.83       30.11      5.78 o 
  19   1   3      175.14      169.31     10.50 o 
  20   1   3        1.36       11.29      5.70 o 
  21   1   3       77.79      103.85      9.82 o 
 -22   2   3        6.65       17.02      6.16 o 
 -21   2   3        2.88        6.32      3.95 o 
 -20   2   3       22.63       21.25      4.00 o 
 -19   2   3       58.63       64.54      5.94 o 
 -18   2   3       15.11       21.67      3.47 o 
 -17   2   3       12.41        9.98      3.06 o 
 -16   2   3       27.23       24.52      3.45 o 
 -15   2   3       41.96       47.06      4.28 o 
 -14   2   3        4.57        3.44      2.40 o 
 -13   2   3        0.59        0.68      1.99 o 
 -12   2   3        5.22        5.30      2.03 o 
 -11   2   3        0.03        0.80      1.78 o 
 -10   2   3        2.68        0.74      1.78 o 
  -9   2   3        0.43       -1.07      1.64 o 
  -8   2   3       14.15       11.15      1.54 o 
  -7   2   3        1.04        1.54      1.22 o 
  -6   2   3       20.76       25.98      1.74 o 
  -5   2   3       33.41       39.28      1.97 o 
  -4   2   3       92.12      104.07      4.06 o 
  -3   2   3      159.60      181.17      4.87 o 
  -2   2   3       23.00       22.23      1.93 o 
  -1   2   3       89.83       86.52      4.81 o 
   0   2   3      308.47      331.54     10.78 o 
   1   2   3      202.75      227.91      8.19 o 
   2   2   3        3.92        5.56      1.69 o 
   3   2   3       69.38       74.29      3.09 o 
   4   2   3       10.74        6.29      2.06 o 
   5   2   3        3.34        2.34      1.86 o 
   6   2   3        0.32        2.05      1.94 o 
   7   2   3      103.43      114.73      4.60 o 
   8   2   3      389.91      404.50      9.58 o 
   9   2   3      162.60      166.01      7.13 o 
  10   2   3        5.30        1.24      4.62 o 
  11   2   3      375.75      366.53     20.12 o 
  12   2   3      245.40      252.63      9.83 o 
  13   2   3       45.72       40.57      5.48 o 
  14   2   3        2.27       -3.11      3.57 o 
  15   2   3       96.35       88.77      8.36 o 
  16   2   3       23.53       17.19      5.31 o 
  17   2   3        0.00        0.97      4.67 o 
  18   2   3        0.39       -1.76      4.38 o 
  19   2   3       15.57       21.85      8.71 o 
  20   2   3       13.77       15.79      6.57 o 
 -21   3   3       39.49       52.53      6.71 o 
 -20   3   3        0.01        5.61      3.58 o 
 -19   3   3       93.44      118.81      6.82 o 
 -18   3   3        0.90       -2.32      3.90 o 
 -17   3   3        9.03        9.66      3.18 o 
 -16   3   3      144.55      157.75      6.69 o 
 -15   3   3     1220.15     1167.55     17.85 o 
 -14   3   3     1351.94     1267.46     17.03 o 
 -13   3   3      312.05      293.16      6.84 o 
 -12   3   3       80.25       72.04      3.83 o 
 -11   3   3        3.19        2.96      2.00 o 
 -10   3   3       69.54       64.27      3.89 o 
  -9   3   3       19.85       15.32      2.57 o 
  -8   3   3       10.73       14.44      2.52 o 
  -7   3   3      379.68      434.10      7.95 o 
  -6   3   3      202.29      221.15      4.96 o 
  -5   3   3        2.76        4.98      1.67 o 
  -4   3   3     1878.14     1902.16     19.26 o 
  -3   3   3       31.20       38.63      2.49 o 
  -2   3   3      511.25      484.21      8.35 o 
  -1   3   3       32.06       37.83      2.52 o 
   0   3   3     1762.40     1770.06     20.06 o 
   1   3   3      746.39      749.99     10.24 o 
   2   3   3      125.39      122.90      3.54 o 
   3   3   3      238.14      266.83      5.34 o 
   4   3   3      120.91      123.53      3.74 o 
   5   3   3       46.50       65.25      4.97 o 
   6   3   3       42.16       45.95      4.27 o 
   7   3   3       13.83       16.90      3.50 o 
   8   3   3      416.04      417.04     10.96 o 
   9   3   3      132.73      136.27      7.84 o 
  10   3   3      364.01      361.17     12.19 o 
  11   3   3     2440.32     2299.14     41.96 o 
  12   3   3      367.37      364.52     12.77 o 
  13   3   3      204.85      209.04     10.03 o 
  14   3   3       32.25       33.90      6.02 o 
  15   3   3      164.59      161.43     11.47 o 
  16   3   3       44.64       59.60      7.47 o 
  17   3   3       44.52       45.96      7.01 o 
  18   3   3        6.76       12.03      5.68 o 
  19   3   3      230.14      239.56     14.82 o 
  20   3   3       11.46       -3.35     12.29 o 
 -20   4   3       13.05       15.51      6.77 o 
 -19   4   3       17.27       14.08      4.54 o 
 -18   4   3        1.47        1.54      3.52 o 
 -17   4   3       19.16       23.68      4.17 o 
 -16   4   3       15.61       21.35      3.90 o 
 -15   4   3       20.63       15.26      3.93 o 
 -14   4   3        1.05        3.62      2.50 o 
 -13   4   3        0.08        2.53      2.24 o 
 -12   4   3        0.83       -2.20      2.05 o 
 -11   4   3        9.54       12.16      2.56 o 
 -10   4   3        0.16        0.64      1.92 o 
  -9   4   3        0.42       -0.05      2.23 o 
  -8   4   3        0.10        0.06      2.20 o 
  -7   4   3        7.90        9.25      2.56 o 
  -6   4   3       28.67       25.75      3.61 o 
  -5   4   3       20.30       23.41      2.82 o 
  -4   4   3       15.90       19.60      3.34 o 
  -3   4   3       56.87       62.68      5.00 o 
  -2   4   3       22.05       20.83      4.25 o 
  -1   4   3       18.52       15.67      3.11 o 
   0   4   3       53.26       54.16      4.16 o 
   1   4   3       25.41       24.29      3.36 o 
   2   4   3        3.65        5.54      2.63 o 
   3   4   3       29.85       29.24      3.63 o 
   4   4   3       30.07       27.82      3.72 o 
   5   4   3        0.04       -2.65      2.95 o 
   6   4   3        0.11        3.26      3.33 o 
   7   4   3        4.79        8.82      3.84 o 
   8   4   3       59.68       61.97      6.89 o 
   9   4   3       25.06       26.92      5.05 o 
  10   4   3        0.26       -3.46      3.40 o 
  11   4   3      123.03      112.75      8.34 o 
  12   4   3       19.91       17.79      5.31 o 
  13   4   3        5.06        6.59      4.69 o 
  14   4   3        3.91        9.00      5.01 o 
  15   4   3       51.54       49.37      7.23 o 
  16   4   3        5.33       12.06      5.44 o 
  17   4   3        1.06        3.03      6.27 o 
  18   4   3        0.46       -0.90      8.94 o 
 -18   5   3       24.44       47.92      6.50 o 
 -17   5   3        6.46       17.39      4.69 o 
 -16   5   3      209.75      203.25      8.43 o 
 -15   5   3      353.75      326.72      9.58 o 
 -14   5   3     1066.42      988.66     19.63 o 
 -13   5   3      177.65      168.43      7.51 o 
 -12   5   3      188.62      173.45      6.57 o 
 -11   5   3       64.73       54.29      3.96 o 
 -10   5   3       45.58       40.63      4.27 o 
  -9   5   3       13.53       10.59      3.06 o 
  -8   5   3       26.18       28.94      3.73 o 
  -7   5   3       59.79       59.76      4.51 o 
  -6   5   3      188.49      192.01      6.63 o 
  -5   5   3       23.50       25.76      3.43 o 
  -4   5   3     1386.63     1334.61     19.84 o 
  -3   5   3      246.94      251.08      7.54 o 
  -2   5   3      222.70      192.33      7.36 o 
  -1   5   3       97.38      109.75      7.85 o 
   0   5   3     1015.41      990.16     20.25 o 
   1   5   3      136.39      134.37      7.32 o 
   2   5   3       37.92       30.88      4.73 o 
   3   5   3       74.47       81.02      9.42 o 
   4   5   3       11.63        5.50      3.59 o 
   5   5   3       25.25       32.88      4.94 o 
   6   5   3       19.96       21.49      4.14 o 
   7   5   3        1.55       -2.48      2.95 o 
   8   5   3      206.19      189.61     10.10 o 
   9   5   3       92.40       99.95      9.84 o 
  10   5   3      200.88      183.81     10.43 o 
  11   5   3     1332.79     1221.19     30.12 o 
  12   5   3      193.98      210.84     11.81 o 
  13   5   3      124.53      158.80     11.24 o 
  14   5   3       13.88       20.07      9.02 o 
  15   5   3       79.85       83.35     10.88 o 
  16   5   3       30.26       38.55     15.90 o 
 -16   6   3        0.38        0.66      5.72 o 
 -15   6   3        0.66       -1.97      4.81 o 
 -14   6   3       12.22       16.85      4.17 o 
 -13   6   3        0.10        4.43      3.44 o 
 -12   6   3        1.48        2.61      4.01 o 
 -11   6   3        4.61       -1.09      4.42 o 
 -10   6   3        2.98        4.22      4.09 o 
  -9   6   3        1.74        2.59      3.90 o 
  -8   6   3        0.25        4.33      3.45 o 
  -7   6   3       26.13       22.20      3.89 o 
  -6   6   3        7.48        9.24      3.17 o 
  -5   6   3        0.11        2.12      2.68 o 
  -4   6   3       50.37       46.41      4.40 o 
  -3   6   3       30.77       34.88      4.79 o 
  -2   6   3        0.07       -0.30      2.82 o 
  -1   6   3       21.24       20.77      3.69 o 
   0   6   3       44.81       51.23      5.90 o 
   1   6   3       23.56       26.06      4.93 o 
   2   6   3        0.46        3.12      3.59 o 
   3   6   3        2.51        5.08      3.81 o 
   4   6   3       22.30       22.45      4.79 o 
   5   6   3       13.55       12.69      4.30 o 
   6   6   3        0.09        2.73      3.94 o 
   7   6   3       51.71       50.69      8.04 o 
   8   6   3       56.43       55.35      5.90 o 
   9   6   3       45.03       47.12      6.31 o 
  10   6   3       11.78        9.42      6.38 o 
  11   6   3       24.64       31.19      7.97 o 
  12   6   3      173.37      171.46     25.54 o 
  13   6   3       30.80       49.71     21.14 o 
  14   6   3       41.80       41.44      8.81 o 
 -12   7   3       24.27       28.09      5.95 o 
 -11   7   3        5.96        4.67      4.88 o 
 -10   7   3       10.54       15.63      5.93 o 
  -9   7   3        6.33       13.60      5.07 o 
  -8   7   3        0.00       -6.07      3.79 o 
  -7   7   3      167.79      152.45     11.65 o 
  -6   7   3       35.39       33.37      6.91 o 
  -5   7   3        0.38        4.56      4.01 o 
  -4   7   3      182.54      177.37      9.73 o 
  -3   7   3        6.71        8.93      4.96 o 
  -2   7   3       31.95       31.28      6.34 o 
  -1   7   3       12.87        9.26      5.03 o 
   0   7   3      149.52      151.90     10.66 o 
   1   7   3      154.08      146.89     10.74 o 
   2   7   3        6.51       11.52      4.73 o 
   3   7   3       85.71       85.70      8.78 o 
   4   7   3        5.44        8.46      5.04 o 
   5   7   3       24.92       23.39      6.06 o 
   6   7   3        8.49        7.65      5.46 o 
   7   7   3        0.00        0.60      4.52 o 
   8   7   3       60.17       63.42      9.08 o 
   9   7   3       90.82       83.86      9.32 o 
  10   7   3       94.89       98.42     12.51 o 
  -6   8   3        2.14        4.03      4.50 o 
  -5   8   3        1.99       12.72      4.82 o 
  -4   8   3       26.56       22.17      5.57 o 
  -3   8   3       19.22       14.22      5.06 o 
  -2   8   3        1.22        5.50      4.95 o 
  -1   8   3        9.70        5.87      5.10 o 
   0   8   3       25.33       27.89      6.57 o 
   1   8   3       22.75       20.11      6.09 o 
   2   8   3        0.08       -1.31      4.62 o 
   3   8   3        0.54        3.82      9.70 o 
   4   8   3       15.46       20.17      7.54 o 
 -22   0   4       61.81       64.10     11.26 o 
 -21   0   4        2.04        6.77      4.53 o 
 -20   0   4       54.67       53.98      9.41 o 
 -19   0   4       57.68       56.20      6.52 o 
 -18   0   4      379.67      354.62     12.75 o 
 -17   0   4       40.51       43.41      5.47 o 
 -16   0   4      227.47      218.71      8.88 o 
 -15   0   4      373.23      349.43     16.36 o 
 -14   0   4       56.42       50.87      7.60 o 
 -13   0   4       33.16       20.94      5.89 o 
 -12   0   4      110.12      115.91     10.18 o 
 -11   0   4        6.31        6.13      4.32 o 
 -10   0   4       85.86      104.37      5.38 o 
  -9   0   4      695.79      738.69     14.88 o 
  -8   0   4      112.83      116.68      6.91 o 
  -7   0   4        3.37        0.55      2.03 o 
  -6   0   4     2003.87     2138.96     34.24 o 
  -5   0   4      414.10      418.57      9.55 o 
  -4   0   4      397.32      420.07      9.15 o 
  -3   0   4      621.22      586.07     11.31 o 
  -2   0   4        3.97       12.24      5.34 o 
  -1   0   4      650.79      665.39     24.98 o 
   0   0   4      248.10      224.39     13.01 o 
   1   0   4      276.58      343.65     16.42 o 
   2   0   4     2987.39     3284.63     47.53 o 
   3   0   4     1176.76     1289.66     23.91 o 
   4   0   4      778.10      824.93     17.84 o 
   5   0   4        2.99       10.63      5.50 o 
   6   0   4        0.02       -0.44      3.47 o 
   7   0   4      158.64      173.65     22.73 o 
   8   0   4      103.39      116.09     10.49 o 
   9   0   4      723.65      677.23     27.26 o 
  10   0   4     2293.47     2085.60     62.84 o 
  11   0   4      473.30      416.41     22.26 o 
  12   0   4      136.42      137.11     14.37 o 
  13   0   4      167.35      158.99     15.18 o 
  14   0   4      743.14      644.20     31.52 o 
  15   0   4      110.04      125.53     15.76 o 
  16   0   4       22.41       18.20      9.14 o 
  17   0   4      107.73      145.36     17.73 o 
  18   0   4       66.22       68.89     14.83 o 
  19   0   4        3.41       11.35     10.69 o 
  20   0   4       64.98       66.17     15.49 o 
 -22   1   4       13.42       14.45      4.57 o 
 -21   1   4       26.26       31.41      4.15 o 
 -20   1   4        6.67        8.78      3.13 o 
 -19   1   4        4.78        7.19      2.95 o 
 -18   1   4       79.40       79.26      4.74 o 
 -17   1   4       91.50       92.69      5.86 o 
 -16   1   4       12.81       15.88      3.45 o 
 -15   1   4       26.51       26.00      3.58 o 
 -14   1   4       30.37       27.59      3.37 o 
 -13   1   4       21.98       12.08      3.00 o 
 -12   1   4        1.18        0.16      2.32 o 
 -11   1   4        1.56       -0.36      2.14 o 
 -10   1   4        2.23        1.64      2.02 o 
  -9   1   4       10.78        8.17      1.96 o 
  -8   1   4        0.18        1.48      1.45 o 
  -7   1   4       23.32       23.91      2.32 o 
  -6   1   4       36.73       38.86      2.65 o 
  -5   1   4       28.89       28.10      2.30 o 
  -4   1   4        0.74        0.16      1.27 o 
  -3   1   4       48.43       40.37      3.12 o 
  -2   1   4       22.07       19.85      3.75 o 
  -1   1   4        0.00       -1.00      1.71 o 
   0   1   4        6.31        6.61      1.97 o 
   1   1   4        0.00       -0.78      1.66 o 
   2   1   4        0.30        2.41      1.95 o 
   3   1   4        5.49        4.05      1.45 o 
   4   1   4        0.03       -0.75      1.43 o 
   5   1   4        1.71        0.13      1.87 o 
   6   1   4        3.45        4.51      2.08 o 
   7   1   4        6.20        5.64      2.78 o 
   8   1   4       22.42       19.90      4.40 o 
   9   1   4       68.37       60.58      7.30 o 
  10   1   4       32.82       26.05      5.34 o 
  11   1   4        6.35        9.87      6.31 o 
  12   1   4       36.03       31.22      5.90 o 
  13   1   4       48.02       57.64      7.72 o 
  14   1   4       20.85       20.50      6.25 o 
  15   1   4        0.22        1.47      5.37 o 
  16   1   4        1.03        6.28      9.58 o 
  17   1   4        0.89       -0.68      5.11 o 
  18   1   4        0.50       10.50      6.52 o 
  19   1   4        0.22        3.19      6.66 o 
  20   1   4       18.68       21.18      8.52 o 
 -22   2   4       44.96       49.46      6.46 o 
 -21   2   4        0.71        1.79      4.25 o 
 -20   2   4       42.72       44.15      5.56 o 
 -19   2   4       71.28       77.21      6.26 o 
 -18   2   4      231.99      202.48      8.52 o 
 -17   2   4        5.78        6.96      3.41 o 
 -16   2   4      179.19      181.05      7.67 o 
 -15   2   4      204.30      199.08      7.60 o 
 -14   2   4        6.00        6.53      2.59 o 
 -13   2   4       77.34       76.55      4.33 o 
 -12   2   4       86.14       92.86      4.42 o 
 -11   2   4        9.27        5.47      2.73 o 
 -10   2   4       19.51       19.37      2.87 o 
  -9   2   4      299.71      299.65     11.90 o 
  -8   2   4       54.29       58.34      4.65 o 
  -7   2   4       80.29       82.97      4.87 o 
  -6   2   4      658.67      720.12     10.71 o 
  -5   2   4      872.69      926.79     11.76 o 
  -4   2   4      427.69      460.44      7.99 o 
  -3   2   4       29.92       40.77      3.50 o 
  -2   2   4      225.37      208.67      4.84 o 
  -1   2   4      114.35      128.72      6.04 o 
   0   2   4       84.35       83.97      3.33 o 
   1   2   4        1.19        2.48      1.55 o 
   2   2   4     1648.41     1807.80     22.38 o 
   3   2   4      906.90      995.50     13.91 o 
   4   2   4      452.51      476.01     14.99 o 
   5   2   4       60.82       75.75      4.95 o 
   6   2   4      120.51      117.39      8.74 o 
   7   2   4       41.24       55.00      9.04 o 
   8   2   4        0.64       12.37      4.42 o 
   9   2   4      134.38      125.17      8.85 o 
  10   2   4     1190.06     1095.42     28.33 o 
  11   2   4      488.04      434.63     16.51 o 
  12   2   4       31.76       30.07      6.61 o 
  13   2   4      308.33      282.76     17.89 o 
  14   2   4      529.40      510.85     20.11 o 
  15   2   4       96.52       90.61     10.19 o 
  16   2   4       27.56       21.23      7.13 o 
  17   2   4      102.47      131.53     12.83 o 
  18   2   4       57.48       33.48     46.97 o 
  19   2   4        3.77        6.74      6.52 o 
 -21   3   4       41.23       48.80      6.44 o 
 -20   3   4        4.45        6.12      4.23 o 
 -19   3   4        3.00        3.45      3.52 o 
 -18   3   4      130.07      133.39      7.50 o 
 -17   3   4      176.49      165.88      8.01 o 
 -16   3   4       23.84       27.36      4.40 o 
 -15   3   4       80.06       82.65      5.29 o 
 -14   3   4       41.38       37.33      3.86 o 
 -13   3   4       62.54       61.47      5.94 o 
 -12   3   4        3.84        2.27      2.36 o 
 -11   3   4       14.81       14.07      3.16 o 
 -10   3   4        4.35        4.39      3.33 o 
  -9   3   4       22.20       26.17      4.96 o 
  -8   3   4        0.07        0.29      2.88 o 
  -7   3   4       38.19       40.15      4.36 o 
  -6   3   4       35.70       31.32      3.99 o 
  -5   3   4       36.62       34.16      3.90 o 
  -4   3   4        0.96        1.26      2.25 o 
  -3   3   4       62.42       57.70      4.23 o 
  -2   3   4        3.18        2.03      2.19 o 
  -1   3   4        8.61       11.97      2.35 o 
   0   3   4       20.98       22.31      2.95 o 
   1   3   4        2.64        2.55      2.34 o 
   2   3   4        5.28        6.37      2.26 o 
   3   3   4        3.74        1.16      4.88 o 
   4   3   4        2.36        0.50      3.72 o 
   5   3   4        0.83        9.54      4.28 o 
   6   3   4       21.41       21.70      9.97 o 
   7   3   4       34.82       27.61      5.64 o 
   8   3   4       50.84       52.11      6.90 o 
   9   3   4      118.27      104.12     14.99 o 
  10   3   4       22.56       21.06      5.92 o 
  11   3   4       24.23       33.97      6.95 o 
  12   3   4       59.56       53.24      8.58 o 
  13   3   4       70.40       66.81      8.91 o 
  14   3   4       42.72       32.02     12.84 o 
  15   3   4        2.01       -9.00      4.93 o 
  16   3   4        1.45        7.06      6.21 o 
  17   3   4        3.06        6.59      6.93 o 
  18   3   4        0.01        6.34      6.63 o 
 -19   4   4       64.30       68.66      7.10 o 
 -18   4   4       87.21       83.43      7.45 o 
 -17   4   4        2.20        4.22      3.44 o 
 -16   4   4      105.76      115.31      7.02 o 
 -15   4   4       66.10       78.37      6.17 o 
 -14   4   4       26.49       23.13      3.84 o 
 -13   4   4      208.59      193.52      7.03 o 
 -12   4   4       52.12       51.51      5.02 o 
 -11   4   4       34.22       30.48      4.18 o 
 -10   4   4       14.29       14.00      3.53 o 
  -9   4   4       71.01       77.45      5.90 o 
  -8   4   4       12.78       12.91      3.22 o 
  -7   4   4      227.57      207.19      7.23 o 
  -6   4   4        2.57        1.49      3.03 o 
  -5   4   4     1459.51     1412.35     23.90 o 
  -4   4   4      330.26      328.14      9.09 o 
  -3   4   4      368.18      332.73      9.97 o 
  -2   4   4     1270.21     1284.31     29.90 o 
  -1   4   4       26.31       37.30      4.94 o 
   0   4   4        0.46        1.33      3.38 o 
   1   4   4      133.27      139.13      7.25 o 
   2   4   4      489.00      480.81     16.62 o 
   3   4   4      404.35      424.38     15.76 o 
   4   4   4      157.66      168.11      9.67 o 
   5   4   4      187.33      166.79      8.65 o 
   6   4   4      426.61      399.00     16.06 o 
   7   4   4        0.00       -2.24      5.90 o 
   8   4   4       73.44       81.68     15.18 o 
   9   4   4       49.11       58.48      8.21 o 
  10   4   4      227.57      213.98     13.49 o 
  11   4   4      395.77      373.64     17.44 o 
  12   4   4       12.03       13.48     10.57 o 
  13   4   4      562.41      545.16     22.32 o 
  14   4   4      201.82      204.78     17.75 o 
  15   4   4       57.65       64.82     10.20 o 
  16   4   4       36.96       40.38      9.39 o 
  17   4   4       73.28       64.12     22.23 o 
 -17   5   4        0.01        4.16      4.00 o 
 -16   5   4        0.04        3.61      4.24 o 
 -15   5   4       14.94       10.98      4.49 o 
 -14   5   4       31.13       30.42      5.03 o 
 -13   5   4        0.98        3.08      3.47 o 
 -12   5   4        1.20       -2.52      3.42 o 
 -11   5   4       12.21        9.75      5.79 o 
 -10   5   4        1.51        5.04      3.82 o 
  -9   5   4        2.88        6.97      3.65 o 
  -8   5   4        2.73        2.05      3.20 o 
  -7   5   4        1.09        1.84      3.37 o 
  -6   5   4       14.52       18.51      4.08 o 
  -5   5   4        0.09        5.65      3.67 o 
  -4   5   4        0.33        3.74      3.29 o 
  -3   5   4       16.84       20.38      4.40 o 
  -2   5   4       10.51       10.53      3.45 o 
  -1   5   4       23.05       26.73      3.92 o 
   0   5   4       23.96       25.54      3.89 o 
   1   5   4        4.69        5.56      3.65 o 
   2   5   4        9.85        7.97      4.36 o 
   3   5   4        4.11        2.13      4.54 o 
   4   5   4        0.29       -2.49      3.35 o 
   5   5   4        6.33        4.35      3.78 o 
   6   5   4        0.13       -0.70      3.28 o 
   7   5   4       20.45       18.79      4.25 o 
   8   5   4        4.08        1.26      3.36 o 
   9   5   4        0.77        5.06      4.26 o 
  10   5   4       44.16       38.49      5.79 o 
  11   5   4       17.27       17.09      5.21 o 
  12   5   4        0.04        2.68      4.24 o 
  13   5   4        5.64       12.72      4.74 o 
  14   5   4        1.16        2.55      4.20 o 
  15   5   4        3.09        7.23      4.61 o 
 -15   6   4       80.79       85.47      9.15 o 
 -14   6   4        6.46        6.28      5.01 o 
 -13   6   4      149.29      135.03     10.46 o 
 -12   6   4       36.38       35.29      6.53 o 
 -11   6   4       21.62       30.33      5.35 o 
 -10   6   4       19.48       16.11      5.75 o 
  -9   6   4       43.47       44.01      5.72 o 
  -8   6   4        2.05        3.46      3.88 o 
  -7   6   4       49.85       46.21      7.28 o 
  -6   6   4        0.15       -2.84      3.59 o 
  -5   6   4      684.45      602.96     15.77 o 
  -4   6   4      128.04      130.96      8.04 o 
  -3   6   4      157.76      144.79     14.50 o 
  -2   6   4      547.39      503.03     13.85 o 
  -1   6   4        2.13        5.14      4.23 o 
   0   6   4        0.10       -4.06      3.66 o 
   1   6   4       27.30       29.12      5.51 o 
   2   6   4      228.33      221.89     10.51 o 
   3   6   4      137.88      147.74      9.28 o 
   4   6   4       65.21       81.25      7.81 o 
   5   6   4       88.18       92.88     11.83 o 
   6   6   4      191.54      177.66     10.20 o 
   7   6   4        1.63        1.83      4.25 o 
   8   6   4       24.67       24.44      8.44 o 
   9   6   4        7.88       17.41      5.82 o 
  10   6   4      183.80      163.02     10.32 o 
  11   6   4      199.57      210.89     11.39 o 
  12   6   4        2.86        4.45      5.96 o 
 -11   7   4        3.45        5.07      4.74 o 
 -10   7   4        0.41        1.50      5.11 o 
  -9   7   4        0.05        5.13      4.86 o 
  -8   7   4        2.99        1.17      4.35 o 
  -7   7   4        3.08       10.24      5.10 o 
  -6   7   4       72.45       78.04      9.26 o 
  -5   7   4        2.16        0.81      4.20 o 
  -4   7   4        2.71        8.98      6.20 o 
  -3   7   4        3.28        8.33     12.96 o 
  -2   7   4       19.67        9.96      6.17 o 
  -1   7   4       16.22       15.19      5.26 o 
   0   7   4       30.12       34.59      6.27 o 
   1   7   4        3.67        7.14      4.70 o 
   2   7   4       11.28        9.41      8.16 o 
   3   7   4        6.94       15.17      5.17 o 
   4   7   4        0.04        8.30      5.28 o 
   5   7   4       19.25       16.02      6.13 o 
   6   7   4        9.49        5.45      5.79 o 
   7   7   4        4.51        6.22      5.47 o 
   8   7   4        0.13        3.48      5.83 o 
 -21   1   5      282.67      297.56     13.09 o 
 -20   1   5      163.40      154.42     10.17 o 
 -19   1   5      225.01      231.41     11.18 o 
 -18   1   5       59.28       70.80      6.96 o 
 -17   1   5        3.25        4.98      3.98 o 
 -16   1   5        7.84        0.57      4.36 o 
 -15   1   5       17.19       19.80      4.38 o 
 -14   1   5      197.27      182.70      8.57 o 
 -13   1   5      316.37      282.41     10.08 o 
 -12   1   5       54.25       44.64      4.85 o 
 -11   1   5        0.33        1.31      2.79 o 
 -10   1   5       56.97       55.05      4.91 o 
  -9   1   5       72.65       56.90      5.40 o 
  -8   1   5      291.16      274.10      8.37 o 
  -7   1   5       65.32       69.89      4.11 o 
  -6   1   5      634.18      638.19      9.97 o 
  -5   1   5      802.76      775.64     11.03 o 
  -4   1   5       13.67       10.17      1.71 o 
  -3   1   5       44.00       60.28      3.82 o 
  -2   1   5        0.23        2.25      1.85 o 
  -1   1   5      609.82      644.75     11.91 o 
   0   1   5       17.79       30.27      2.61 o 
   1   1   5       43.85       36.70      3.15 o 
   2   1   5        0.57        2.29      2.23 o 
   3   1   5      159.63      162.12      7.34 o 
   4   1   5       85.98       74.83      3.72 o 
   5   1   5       66.86       53.77      4.11 o 
   6   1   5      230.46      221.29     17.70 o 
   7   1   5      221.45      202.15      9.32 o 
   8   1   5      758.21      690.20     19.17 o 
   9   1   5      388.38      331.02     12.96 o 
  10   1   5      261.62      256.57     11.91 o 
  11   1   5      812.94      738.60     22.12 o 
  12   1   5      109.02      136.69     10.29 o 
  13   1   5      264.61      249.16     13.05 o 
  14   1   5      128.11      127.35     10.84 o 
  15   1   5       59.94       75.73      9.25 o 
  16   1   5        7.96       10.03      6.27 o 
  17   1   5        3.23        3.65      8.31 o 
  18   1   5      178.26      225.63     15.26 o 
 -20   2   5       60.29       54.55      7.02 o 
 -19   2   5       50.51       43.02      6.44 o 
 -18   2   5        1.01        0.56      3.69 o 
 -17   2   5      111.96      102.37      7.86 o 
 -16   2   5      134.78      130.23      8.68 o 
 -15   2   5       36.79       39.18      5.33 o 
 -14   2   5        1.67       -1.78      3.22 o 
 -13   2   5       42.68       34.53      4.88 o 
 -12   2   5        4.50        3.98      3.30 o 
 -11   2   5        4.72        5.02      3.01 o 
 -10   2   5        3.33        6.46      3.05 o 
  -9   2   5      101.03      105.77      7.81 o 
  -8   2   5      121.70      122.09      6.43 o 
  -7   2   5       25.90       29.25      2.82 o 
  -6   2   5       41.57       54.77      3.71 o 
  -5   2   5      361.43      405.67      9.55 o 
  -4   2   5      284.29      315.02      7.16 o 
  -3   2   5        0.44       -0.44      1.53 o 
  -2   2   5       39.37       42.69      3.49 o 
  -1   2   5      145.00      166.24      8.11 o 
   0   2   5       67.98       62.61      5.88 o 
   1   2   5        0.01        1.51      2.13 o 
   2   2   5       17.06       18.33      2.55 o 
   3   2   5       16.44        9.86      2.67 o 
   4   2   5        7.77        5.74      2.65 o 
   5   2   5       10.20        6.68      3.58 o 
   6   2   5        3.70        2.48      3.63 o 
   7   2   5       20.52       20.15      7.90 o 
   8   2   5       18.72       22.32      7.63 o 
   9   2   5        1.41        8.84      4.28 o 
  10   2   5        7.99       17.03      5.06 o 
  11   2   5        4.09        4.08      4.51 o 
  12   2   5        0.43       -0.20      4.44 o 
  13   2   5        3.36       11.16      5.34 o 
  14   2   5        0.03        2.48      7.94 o 
  15   2   5        0.55        3.84      5.22 o 
  16   2   5        1.63       14.06      6.30 o 
  17   2   5        0.12        7.70      6.08 o 
 -19   3   5       26.51       24.73      7.58 o 
 -18   3   5       52.54       53.43      6.94 o 
 -17   3   5       61.64       78.37      8.94 o 
 -16   3   5       93.85      107.14      8.25 o 
 -15   3   5       41.65       61.03      6.60 o 
 -14   3   5      159.14      158.77      8.89 o 
 -13   3   5      277.09      234.63      9.80 o 
 -12   3   5       42.96       25.79      5.41 o 
 -11   3   5        0.56       -1.03      2.95 o 
 -10   3   5       21.85       19.53      5.16 o 
  -9   3   5       46.29       55.60      5.31 o 
  -8   3   5      155.22      165.89      7.55 o 
  -7   3   5       23.40       21.59      4.67 o 
  -6   3   5      276.52      305.34     10.31 o 
  -5   3   5     1093.47     1080.99     19.83 o 
  -4   3   5      108.18      106.76      6.52 o 
  -3   3   5       15.32       16.25      3.47 o 
  -2   3   5       65.61       73.67      5.52 o 
  -1   3   5       38.24       57.44      3.98 o 
   0   3   5        4.51        5.94      2.59 o 
   1   3   5       30.57       38.61      5.19 o 
   2   3   5        5.20        0.64      2.99 o 
   3   3   5      108.12      101.55      6.37 o 
   4   3   5      143.41      116.02      8.02 o 
   5   3   5       38.69       25.25     11.54 o 
   6   3   5        3.33        4.03      4.17 o 
   7   3   5       40.80       45.98      6.41 o 
   8   3   5      144.44      146.03     21.65 o 
   9   3   5      129.14      124.95      9.44 o 
  10   3   5       25.06       22.69      6.12 o 
  11   3   5       30.29       40.94      6.85 o 
  12   3   5      248.55      250.64     14.05 o 
  13   3   5      385.25      372.34     17.32 o 
  14   3   5        3.59        6.87      5.85 o 
  15   3   5      108.26      129.81     12.50 o 
  16   3   5        4.33        9.08      6.33 o 
 -18   4   5        0.01        4.62      4.49 o 
 -17   4   5       26.33       18.42      5.36 o 
 -16   4   5       18.80       10.62      4.78 o 
 -15   4   5        8.43        4.70      4.18 o 
 -14   4   5        0.15        0.73      3.65 o 
 -13   4   5       27.79       21.11      4.74 o 
 -12   4   5        2.74        6.50      5.21 o 
 -11   4   5        3.69        0.34      3.51 o 
 -10   4   5        1.14       -1.04      3.30 o 
  -9   4   5       19.10       24.08      4.40 o 
  -8   4   5       12.00       12.64      3.90 o 
  -7   4   5        5.99        4.00      3.28 o 
  -6   4   5        4.21        7.19      3.75 o 
  -5   4   5      105.53      109.53      7.41 o 
  -4   4   5       75.54       56.93     10.03 o 
  -3   4   5       18.65       19.03      4.12 o 
  -2   4   5        0.21        0.20      3.10 o 
  -1   4   5       25.31       27.27      5.44 o 
   0   4   5       20.08       17.62      4.95 o 
   1   4   5        0.01        0.94      3.71 o 
   2   4   5       20.90       20.53      5.07 o 
   3   4   5       16.87       11.78      5.83 o 
   4   4   5        2.01        3.75      3.68 o 
   5   4   5       26.41       20.78      4.49 o 
   6   4   5        1.53        4.39      6.31 o 
   7   4   5        1.08        7.52      4.72 o 
   8   4   5       16.81       13.58      5.12 o 
   9   4   5        2.18        0.79      5.87 o 
  10   4   5       21.08       16.06      5.79 o 
  11   4   5        5.95       -1.10      8.40 o 
  12   4   5        0.08       -5.80      5.14 o 
  13   4   5        5.69       12.00      9.56 o 
  14   4   5        3.51        1.95      5.80 o 
  15   4   5        0.43        3.08      6.07 o 
 -16   5   5      133.39      135.08      9.67 o 
 -15   5   5       34.09       34.68      4.98 o 
 -14   5   5      118.97      104.62      8.42 o 
 -13   5   5      172.62      163.04     10.24 o 
 -12   5   5       21.52       17.11      4.94 o 
 -11   5   5        0.13       11.45      7.48 o 
 -10   5   5        6.80        1.88      6.51 o 
  -9   5   5       14.31       20.15      5.11 o 
  -8   5   5       67.96       75.08      8.26 o 
  -7   5   5        7.07        8.74      6.18 o 
  -6   5   5      142.45      158.56      9.53 o 
  -5   5   5      914.96      781.67     20.46 o 
  -4   5   5      189.54      157.57     11.13 o 
  -3   5   5        5.44        7.29      3.93 o 
  -2   5   5       91.85       84.12     13.42 o 
  -1   5   5        2.03       -0.85      4.01 o 
   0   5   5       10.32       12.75      5.67 o 
   1   5   5       18.78       24.95      6.13 o 
   2   5   5        0.92       -3.52      3.94 o 
   3   5   5      143.27      147.00     11.31 o 
   4   5   5      163.95      138.87     11.08 o 
   5   5   5       15.22        5.54      5.03 o 
   6   5   5       70.59       71.67      8.66 o 
   7   5   5      174.53      147.59     10.21 o 
   8   5   5       18.79       25.99      5.45 o 
   9   5   5       36.33       44.71     10.85 o 
  10   5   5       94.99      106.86     11.39 o 
  11   5   5        8.71       22.82      7.23 o 
  12   5   5      250.00      253.60     15.98 o 
  13   5   5      342.70      352.69     19.08 o 
 -13   6   5        2.01        1.98      3.40 o 
 -12   6   5        3.92       10.38      5.07 o 
 -11   6   5        3.36        7.39      6.25 o 
 -10   6   5        0.40       -4.55      4.16 o 
  -9   6   5       10.36       14.00      5.33 o 
  -8   6   5       68.16       70.12      8.11 o 
  -7   6   5        8.01        6.18      5.32 o 
  -6   6   5       39.63       45.05     10.41 o 
  -5   6   5       57.53       38.46      7.91 o 
  -4   6   5       49.36       51.47     10.40 o 
  -3   6   5       60.60       63.86      8.91 o 
  -2   6   5       81.66       85.02     14.06 o 
  -1   6   5       35.61       29.16      7.23 o 
   0   6   5        0.08        2.24      4.93 o 
   1   6   5        0.27       -3.33      4.40 o 
   2   6   5       11.96        9.25      5.70 o 
   3   6   5        8.05        5.40      5.53 o 
   4   6   5        1.13        3.83      5.20 o 
   5   6   5       27.43       21.69      7.00 o 
   6   6   5       24.32       24.77      9.20 o 
   7   6   5       10.37       15.33      6.59 o 
   8   6   5        5.96       -1.60      5.54 o 
   9   6   5        0.02        3.48      4.75 o 
  10   6   5       10.00       14.20      5.37 o 
  -7   7   5        3.82       11.43      4.23 o 
  -6   7   5      148.84      160.47      8.43 o 
  -5   7   5      306.07      278.86     16.61 o 
  -4   7   5       36.68       18.64     14.83 o 
  -3   7   5        8.12       20.00     11.89 o 
  -2   7   5        4.21        6.43      6.05 o 
  -1   7   5       17.65        9.96      7.01 o 
   0   7   5        1.13        5.66      6.39 o 
   1   7   5       13.12        6.97      6.05 o 
   2   7   5        0.00       -2.98      6.60 o 
   3   7   5       55.79       52.95      9.72 o 
   4   7   5       33.51       21.34      7.92 o 
 -20   0   6        0.77       11.89      7.16 o 
 -19   0   6       44.70       27.90      8.17 o 
 -18   0   6      104.92      114.16     12.23 o 
 -17   0   6       27.20       36.00     16.59 o 
 -16   0   6        1.74        8.97      5.60 o 
 -15   0   6        0.07        3.45      4.93 o 
 -14   0   6      900.97      767.40     25.87 o 
 -13   0   6      327.53      313.15     15.27 o 
 -12   0   6        5.85        1.38      5.38 o 
 -11   0   6        3.60       -1.65      3.96 o 
 -10   0   6        3.72       -0.34      4.14 o 
  -9   0   6      125.67      131.91      8.93 o 
  -8   0   6        2.36        1.82      3.74 o 
  -7   0   6       34.55       46.04      8.44 o 
  -6   0   6      948.40      878.85     22.69 o 
  -5   0   6        0.22        0.63      2.16 o 
  -4   0   6     2469.80     2498.45     49.18 o 
  -3   0   6     1298.95     1305.95     47.05 o 
  -2   0   6      990.71     1030.53     39.65 o 
  -1   0   6       64.75        3.45      3.37 o 
   0   0   6      122.39      162.63     14.60 o 
   1   0   6        1.38        2.87      6.58 o 
   2   0   6      154.33      130.53     12.58 o 
   3   0   6        2.06        6.38      2.59 o 
   4   0   6      215.84      158.54     14.23 o 
   5   0   6      329.14      245.72     12.74 o 
   6   0   6        0.96        0.19      4.45 o 
   7   0   6      367.10      335.56     16.96 o 
   8   0   6       58.84       65.36      9.25 o 
   9   0   6      672.36      684.67     28.42 o 
  10   0   6        6.37        5.07      5.77 o 
  11   0   6      234.15      220.67     16.50 o 
  12   0   6        4.75       23.93      8.36 o 
  13   0   6       18.13       23.00      8.87 o 
  15   0   6       36.79       34.07     10.96 o 
  16   0   6       33.63       33.46     11.00 o 
 -20   1   6        2.48        9.24      4.88 o 
 -19   1   6        0.32        3.68      4.21 o 
 -18   1   6        1.11        3.43      3.98 o 
 -17   1   6        0.43        4.70      3.70 o 
 -16   1   6        5.62        3.07      3.79 o 
 -15   1   6       11.83        5.88      3.66 o 
 -14   1   6        1.95        2.27      3.08 o 
 -13   1   6        0.06        0.01      3.17 o 
 -12   1   6        0.03        0.04      2.86 o 
 -11   1   6        5.13        4.76      3.17 o 
 -10   1   6        1.94        2.22      2.78 o 
  -9   1   6        0.05        1.72      2.71 o 
  -8   1   6       28.19       28.57      3.72 o 
  -7   1   6       92.79       86.78      5.15 o 
  -6   1   6       21.45       24.37      2.65 o 
  -5   1   6        4.90        4.49      2.06 o 
  -4   1   6       82.59       75.21      5.75 o 
  -3   1   6       67.67       78.19      6.46 o 
  -2   1   6       18.94       20.27      2.96 o 
  -1   1   6        6.23        4.79      2.45 o 
   0   1   6       33.97       34.06      3.29 o 
   1   1   6        1.02        1.47      2.07 o 
   2   1   6        0.04       -0.77      4.03 o 
   3   1   6        2.28        0.77      4.18 o 
   4   1   6       18.30       17.34      2.80 o 
   5   1   6       43.55       32.19      4.56 o 
   6   1   6        2.97        7.24      3.36 o 
   7   1   6       25.86       26.47      4.80 o 
   8   1   6      102.84       97.24      7.55 o 
   9   1   6       36.99       28.10      5.28 o 
  10   1   6        0.03        2.99      3.73 o 
  11   1   6       14.36       18.24      5.24 o 
  12   1   6       20.58       21.53      5.61 o 
  13   1   6        3.15        2.17      4.43 o 
  14   1   6        1.14       -2.37      8.02 o 
  15   1   6        0.02        0.61      4.82 o 
  16   1   6        0.27        6.44      9.66 o 
 -19   2   6       13.99       17.95      5.42 o 
 -18   2   6        0.02       12.96      4.58 o 
 -17   2   6       47.91       47.22      9.46 o 
 -16   2   6       12.58       13.27      4.61 o 
 -15   2   6       25.95       29.68      5.14 o 
 -14   2   6      634.77      539.85     15.27 o 
 -13   2   6      279.76      271.46     10.48 o 
 -12   2   6       10.77        8.36      4.30 o 
 -11   2   6        4.76        7.06      5.39 o 
 -10   2   6        8.82        2.76      3.14 o 
  -9   2   6       92.43       95.72      6.28 o 
  -8   2   6        7.31        7.04      3.30 o 
  -7   2   6        0.00        0.20      2.92 o 
  -6   2   6      579.27      574.04     21.44 o 
  -5   2   6        0.05        1.43      3.60 o 
  -4   2   6     1819.01     1751.67     56.70 o 
  -3   2   6     1204.03     1234.99     25.35 o 
  -2   2   6      687.01      730.78     17.65 o 
  -1   2   6       49.59       72.60      5.92 o 
   0   2   6      128.61      151.69      8.63 o 
   1   2   6        0.42       -3.83      4.34 o 
   2   2   6      135.58      111.83      7.52 o 
   3   2   6        1.26       -0.39      2.17 o 
   4   2   6      258.39      190.69      8.51 o 
   5   2   6      205.81      186.77      8.93 o 
   6   2   6        0.43        4.17      3.66 o 
   7   2   6      192.99      168.72     11.64 o 
   8   2   6        0.05        0.72      3.79 o 
   9   2   6      304.73      275.65     16.53 o 
  10   2   6        5.30       -0.83      4.34 o 
  11   2   6       75.32       77.60      8.12 o 
  12   2   6       79.26      113.49     17.37 o 
  13   2   6        0.74       27.61      6.37 o 
  14   2   6        7.16       10.90      5.38 o 
  15   2   6       30.22       34.95      7.69 o 
 -18   3   6        1.26        6.90      4.52 o 
 -17   3   6        4.51       -4.05      5.09 o 
 -16   3   6        9.70        9.74      4.25 o 
 -15   3   6       25.32       16.64      4.61 o 
 -14   3   6        0.96        0.51      3.56 o 
 -13   3   6        0.20       -1.86      3.21 o 
 -12   3   6        0.00        2.96      3.25 o 
 -11   3   6       10.11        9.44      3.72 o 
 -10   3   6        0.32        7.06      3.30 o 
  -9   3   6        2.58        3.09      4.07 o 
  -8   3   6       48.03       48.61      6.19 o 
  -7   3   6      209.90      199.78      8.19 o 
  -6   3   6       30.81       33.10      5.51 o 
  -5   3   6        6.21        6.11      2.95 o 
  -4   3   6      186.78      182.31     11.64 o 
  -3   3   6      123.98      137.33     13.69 o 
  -2   3   6       41.81       40.62      4.81 o 
  -1   3   6        7.50        5.08      3.66 o 
   0   3   6       68.51       76.80      7.57 o 
   1   3   6        1.17        1.45      3.01 o 
   2   3   6        0.04        0.70      3.40 o 
   3   3   6       11.38        8.45      3.93 o 
   4   3   6       45.24       40.18      4.63 o 
   5   3   6       93.73       71.71      7.02 o 
   6   3   6        5.64        2.03      3.85 o 
   7   3   6       40.13       31.46     10.05 o 
   8   3   6      221.10      228.78     24.70 o 
   9   3   6       52.81       47.35      9.93 o 
  10   3   6        0.03        8.33      6.72 o 
  11   3   6       19.22       27.33      6.21 o 
  12   3   6       40.33       40.74      7.15 o 
  13   3   6        6.35       16.92      6.06 o 
  14   3   6        6.00       15.56      6.13 o 
 -16   4   6       99.26       98.54      8.48 o 
 -15   4   6      162.42      169.75      9.98 o 
 -14   4   6      245.57      224.05     10.64 o 
 -13   4   6      164.91      172.26      9.71 o 
 -12   4   6        8.21        6.56      3.74 o 
 -11   4   6       25.58       25.43      5.58 o 
 -10   4   6       69.08       61.62      9.05 o 
  -9   4   6       48.82       57.38      6.01 o 
  -8   4   6       80.61       89.12      6.82 o 
  -7   4   6       92.28       98.34      7.00 o 
  -6   4   6      175.08      182.10     10.72 o 
  -5   4   6        2.85        2.75      3.72 o 
  -4   4   6      817.69      801.08     19.60 o 
  -3   4   6      980.54     1043.76     22.85 o 
  -2   4   6      316.52      348.36     14.05 o 
  -1   4   6       19.22       23.50      5.40 o 
   0   4   6      106.83      122.52     16.63 o 
   1   4   6        0.27        7.64      4.43 o 
   2   4   6       94.44       95.80     10.36 o 
   3   4   6        1.74        3.95      4.09 o 
   4   4   6      290.45      221.06     11.71 o 
   5   4   6       52.90       61.24      6.21 o 
   6   4   6        0.28       -0.61      4.51 o 
   7   4   6       38.75       47.71      7.27 o 
   8   4   6       62.26       57.05      8.03 o 
   9   4   6       44.27       57.61      8.02 o 
  10   4   6        6.66       15.02      4.81 o 
  11   4   6        1.30        0.72      5.05 o 
  12   4   6      234.42      264.37     15.02 o 
 -14   5   6        4.75        9.64      4.85 o 
 -13   5   6        0.03        5.14      4.18 o 
 -12   5   6        0.56       -3.63      4.02 o 
 -11   5   6        0.61        6.39      4.81 o 
 -10   5   6       15.03        9.78      6.19 o 
  -9   5   6        9.51       10.78      4.45 o 
  -8   5   6        5.97       10.28      4.17 o 
  -7   5   6        1.14        0.94      3.71 o 
  -6   5   6       19.95       26.87      5.36 o 
  -5   5   6        3.46       10.00      6.04 o 
  -4   5   6        1.25       -2.43      4.73 o 
  -3   5   6       16.66       19.80      5.55 o 
  -2   5   6        1.13        2.97      9.39 o 
  -1   5   6        2.51       -2.12      4.42 o 
   0   5   6        8.40        3.64      5.29 o 
   1   5   6        9.26       13.05      5.48 o 
   2   5   6        1.56        1.67      4.96 o 
   3   5   6        1.35        5.93      6.21 o 
   4   5   6        5.23        6.85      4.86 o 
   5   5   6        1.03        1.44      4.56 o 
   6   5   6        0.33        0.18      4.73 o 
   7   5   6        7.03       10.13      6.02 o 
   8   5   6        2.91        6.14      4.20 o 
   9   5   6        6.41        7.25      5.10 o 
  10   5   6        0.34       -0.82      4.33 o 
 -10   6   6       42.46       48.09     14.93 o 
  -9   6   6       20.94       26.69      6.25 o 
  -8   6   6       45.01       58.07      7.74 o 
  -7   6   6       40.77       36.48      6.43 o 
  -6   6   6      127.51      140.17     12.38 o 
  -5   6   6        3.74        9.59      5.47 o 
  -4   6   6      454.74      356.03     79.65 o 
  -3   6   6      500.50      553.11     22.07 o 
  -2   6   6      166.95      187.38     19.71 o 
  -1   6   6        4.39        3.21      4.88 o 
   0   6   6       64.40       80.00      9.43 o 
   1   6   6        0.43       -6.24      4.05 o 
   2   6   6       51.82       48.94      8.25 o 
   3   6   6        0.34        8.70      5.50 o 
   4   6   6      154.47      125.16     11.84 o 
   5   6   6       27.72       31.03      7.69 o 
   6   6   6        0.59        1.70      7.82 o 
 -17   1   7       19.57       12.04      4.17 o 
 -16   1   7       85.95       85.54      7.47 o 
 -15   1   7       72.89       68.33      6.52 o 
 -14   1   7       50.95       47.88      5.76 o 
 -13   1   7       75.61       79.07      6.39 o 
 -12   1   7       46.58       37.20      4.97 o 
 -11   1   7      135.45      127.30      7.26 o 
 -10   1   7        2.35        5.28      3.19 o 
  -9   1   7       38.72       48.39      4.88 o 
  -8   1   7      244.60      205.78      7.81 o 
  -7   1   7      370.35      344.36     11.53 o 
  -6   1   7      318.70      317.28      8.88 o 
  -5   1   7      966.43     1042.86     23.08 o 
  -4   1   7      385.48      421.39     12.87 o 
  -3   1   7       21.24       28.20      5.11 o 
  -2   1   7        0.44        1.51      3.07 o 
  -1   1   7      176.06      184.81      8.03 o 
   0   1   7      178.50      153.96     23.79 o 
   1   1   7      108.11      119.76      9.33 o 
   2   1   7      133.61      128.90      7.04 o 
   3   1   7        1.54        2.09      4.92 o 
   4   1   7       13.10       21.34      6.23 o 
   5   1   7      127.23      120.74      6.93 o 
   6   1   7      251.60      233.47     13.07 o 
   7   1   7      145.61      119.75      7.78 o 
   8   1   7       96.42      102.41      7.71 o 
   9   1   7      115.32      118.03      8.40 o 
  10   1   7        1.12       -0.94      3.44 o 
  11   1   7       44.38       39.50     10.80 o 
  12   1   7       24.58       30.81      5.86 o 
  13   1   7      257.75      298.74     14.56 o 
 -17   2   7        6.58       13.24      5.04 o 
 -16   2   7        3.70       12.38      4.36 o 
 -15   2   7        2.69        0.58      3.50 o 
 -14   2   7        3.97        4.76      3.77 o 
 -13   2   7        1.19        2.68      3.34 o 
 -12   2   7        4.70        3.41      4.16 o 
 -11   2   7        1.56        2.50      3.21 o 
 -10   2   7        0.22       -0.37      3.04 o 
  -9   2   7        2.81        7.19      3.13 o 
  -8   2   7        0.08        0.16      2.74 o 
  -7   2   7       20.01       20.33      4.40 o 
  -6   2   7       12.27       12.12      3.16 o 
  -5   2   7        9.10        8.15      4.72 o 
  -4   2   7        7.51        8.86      3.77 o 
  -3   2   7       49.07       53.95      5.84 o 
  -2   2   7       17.26       15.71      4.05 o 
  -1   2   7        3.53        3.60      4.88 o 
   0   2   7        0.02        0.15      4.53 o 
   1   2   7        0.89        4.10      5.15 o 
   2   2   7        9.53        8.83      5.89 o 
   3   2   7       14.27       13.39      4.37 o 
   4   2   7        0.10       -2.81      2.97 o 
   5   2   7      131.76      122.69      8.52 o 
   6   2   7      161.08      141.96      9.53 o 
   7   2   7       30.31       31.12      5.26 o 
   8   2   7       10.55       13.51      4.50 o 
   9   2   7      159.11      150.34      9.61 o 
  10   2   7      122.82      123.66     12.24 o 
  11   2   7        2.67        8.24      4.52 o 
  12   2   7        8.89       11.63      4.80 o 
 -15   3   7       20.15       18.39      4.95 o 
 -14   3   7        4.34        9.33      3.97 o 
 -13   3   7       65.34       67.07      6.89 o 
 -12   3   7       12.20       20.11      4.33 o 
 -11   3   7       43.40       38.66      5.35 o 
 -10   3   7      141.64      139.36      7.81 o 
  -9   3   7       61.62       65.96      5.94 o 
  -8   3   7       80.70       86.48      6.52 o 
  -7   3   7       37.18       38.52      4.68 o 
  -6   3   7        4.43        9.32      3.21 o 
  -5   3   7      197.09      217.78     11.28 o 
  -4   3   7      363.29      379.08     23.13 o 
  -3   3   7      162.36      168.63      8.61 o 
  -2   3   7      135.34      160.08      8.25 o 
  -1   3   7       57.58       78.43      6.39 o 
   0   3   7      110.69      109.50     12.47 o 
   1   3   7       88.99       93.72      6.54 o 
   2   3   7       63.70       56.56      5.82 o 
   3   3   7        1.83        3.98      3.24 o 
   4   3   7        6.60       15.20      9.31 o 
   5   3   7       13.16       24.91      4.50 o 
   6   3   7      430.20      397.24     17.77 o 
   7   3   7       55.55       52.09      6.58 o 
   8   3   7       49.22       43.90      7.90 o 
   9   3   7      165.72      162.34     10.23 o 
  10   3   7        5.98        5.84      4.38 o 
  11   3   7       32.08       42.53      7.23 o 
 -13   4   7        0.16        0.42      6.38 o 
 -12   4   7        6.95        6.68      3.66 o 
 -11   4   7        6.30        9.45      3.75 o 
 -10   4   7        1.00        8.16      3.56 o 
  -9   4   7        2.70       13.28      6.31 o 
  -8   4   7        0.07        7.43      3.60 o 
  -7   4   7        6.98        8.95      3.89 o 
  -6   4   7        2.07        0.70      3.01 o 
  -5   4   7        0.03        6.56      4.04 o 
  -4   4   7       21.75       30.33      5.89 o 
  -3   4   7       30.06       23.26      9.82 o 
  -2   4   7        0.38       -0.74      3.45 o 
  -1   4   7        1.40        3.43      6.91 o 
   0   4   7        0.34        4.21      3.70 o 
   1   4   7        0.24        1.16      3.53 o 
   2   4   7        0.28        3.61      6.62 o 
   3   4   7        1.58        5.64      5.15 o 
   4   4   7        3.29        6.54      5.50 o 
   5   4   7       43.21       35.88     10.61 o 
   6   4   7       30.35       22.18      4.71 o 
   7   4   7        2.41        4.96      3.77 o 
   8   4   7        0.45        8.17      3.82 o 
   9   4   7       32.35       27.74      5.93 o 
 -10   5   7      180.22      181.09     11.13 o 
  -9   5   7      156.39      154.34     10.09 o 
  -8   5   7       26.39       20.40      7.79 o 
  -7   5   7        0.54        3.41      4.07 o 
  -6   5   7       95.79      114.72     25.54 o 
  -5   5   7       23.42       35.25      6.52 o 
  -4   5   7      250.37      266.19     14.07 o 
  -3   5   7      205.71      191.95     12.27 o 
  -2   5   7      203.67      223.61     12.35 o 
  -1   5   7       23.09       16.95      5.23 o 
   0   5   7       49.35       70.08      8.91 o 
   1   5   7       46.52       61.59     15.70 o 
   2   5   7       12.84       18.70      5.88 o 
   3   5   7        3.02        7.43      8.44 o 
   4   5   7        1.98       13.92      8.05 o 
   5   5   7        0.24       11.19      4.85 o 
   6   5   7      404.33      390.19     26.68 o 
 -15   0   8        4.71        5.72      4.96 o 
 -14   0   8        3.02       -0.54      4.78 o 
 -13   0   8        0.69        8.36      4.69 o 
 -12   0   8       84.55       88.67     11.93 o 
 -11   0   8        7.09        6.69      5.09 o 
 -10   0   8       33.18       40.83      6.77 o 
  -9   0   8      449.77      417.20     16.39 o 
  -8   0   8      123.04      100.89      8.56 o 
  -7   0   8      327.54      378.66     29.43 o 
  -6   0   8      176.43      165.89     13.86 o 
  -5   0   8      145.81      167.31     19.24 o 
  -4   0   8      456.38      532.73     31.21 o 
  -3   0   8      174.35      211.84     19.98 o 
  -2   0   8      135.45       10.34      6.97 o 
  -1   0   8        3.76        9.29      8.40 o 
   5   0   8       65.68       69.04      8.05 o 
   6   0   8        1.23        6.62      5.00 o 
   7   0   8       19.86       33.22      7.36 o 
   8   0   8       76.31       69.19      9.45 o 
   9   0   8        2.42        5.30      5.69 o 
  10   0   8      130.36      160.15     13.44 o 
 -14   1   8        0.35        7.14      3.19 o 
 -13   1   8        0.77        4.00      3.20 o 
 -12   1   8       10.80        8.95      3.45 o 
 -11   1   8        5.88        3.11      3.09 o 
 -10   1   8        0.12        1.26      2.93 o 
  -9   1   8        7.46        9.14      3.37 o 
  -8   1   8       30.39       28.12      4.14 o 
  -7   1   8        7.82        5.55      2.87 o 
  -6   1   8        1.57        2.04      4.08 o 
  -5   1   8        4.82        2.50      5.05 o 
  -4   1   8        2.43        4.74      3.18 o 
  -3   1   8        1.81        2.96      3.29 o 
  -2   1   8        0.48       -1.73      3.21 o 
  -1   1   8        1.38        5.42      9.29 o 
   0   1   8        0.15        2.17      4.18 o 
   1   1   8        0.00       -1.51      3.72 o 
   2   1   8        0.03        3.76      4.07 o 
   3   1   8        5.50        2.44      4.26 o 
   4   1   8        2.44        4.34      5.30 o 
   5   1   8        0.25        0.23      4.76 o 
   6   1   8        3.57       10.74      3.69 o 
   7   1   8       11.32       11.08      4.16 o 
   8   1   8       12.69       23.78      7.12 o 
   9   1   8        0.53        6.49      3.60 o 
  10   1   8        7.82       13.93      4.40 o 
 -13   2   8        0.26        0.72      3.21 o 
 -12   2   8      114.46      128.63      7.88 o 
 -11   2   8        0.00        4.51      3.28 o 
 -10   2   8       39.56       48.29      5.17 o 
  -9   2   8      158.68      174.71      7.98 o 
  -8   2   8        1.61       -1.07      2.80 o 
  -7   2   8      161.15      178.19     11.13 o 
  -6   2   8       81.17       90.28      7.74 o 
  -5   2   8        6.18        3.62      4.31 o 
  -4   2   8      134.00      138.74     10.08 o 
  -3   2   8      199.01      228.56     12.56 o 
  -2   2   8      194.70      255.95     15.41 o 
  -1   2   8        0.07        7.16      4.88 o 
   0   2   8       46.80       63.43      9.14 o 
   1   2   8        0.30       -1.43      4.41 o 
   2   2   8        8.47       18.47      6.31 o 
   3   2   8       91.77      105.40     10.49 o 
   4   2   8        1.98       -2.36      4.57 o 
   5   2   8       80.46      100.57      8.50 o 
   6   2   8       66.62       83.20      6.98 o 
   7   2   8       37.27       38.71      5.66 o 
   8   2   8        3.25        6.30      4.05 o 
   9   2   8        4.84        7.61      3.89 o 
 -12   3   8       22.75       30.32      4.89 o 
 -11   3   8        7.95       10.38      4.18 o 
 -10   3   8        0.80        5.02      3.16 o 
  -9   3   8       11.90       18.01      4.00 o 
  -8   3   8       86.56       78.69      8.82 o 
  -7   3   8       18.20       24.57      4.31 o 
  -6   3   8        8.38        8.28      3.46 o 
  -5   3   8       14.89       17.59      5.63 o 
  -4   3   8        3.84       17.08      7.20 o 
  -3   3   8        5.10       17.46      6.31 o 
  -2   3   8        1.40       11.19      5.73 o 
  -1   3   8        2.11        4.61      5.65 o 
   0   3   8        5.58        9.68      6.23 o 
   1   3   8        0.05        1.36      4.65 o 
   2   3   8        1.43       -0.19      4.65 o 
   3   3   8       10.31       20.06      5.61 o 
   4   3   8        4.77        7.98      5.42 o 
   5   3   8        1.14        2.64      3.14 o 
   6   3   8        3.32        7.01      2.91 o 
   7   3   8       17.68       16.54      3.51 o 
  -9   4   8        2.74        8.03      3.82 o 
  -8   4   8       94.66      107.37      9.80 o 
  -7   4   8       29.17       48.94     12.33 o 
  -6   4   8       11.19       22.53      5.13 o 
  -5   4   8       76.03       69.20      8.33 o 
  -4   4   8        2.20        5.30      5.60 o 
  -3   4   8      204.31      246.50     11.89 o 
  -2   4   8      260.68      301.25     14.87 o 
  -1   4   8        7.61       11.48      7.76 o 
   0   4   8       21.55       26.81      5.05 o 
   1   4   8        1.37       -0.65      3.31 o 
   2   4   8       30.85       46.56      5.81 o 
   3   4   8        3.71        5.66      3.60 o 
   4   4   8       84.28       97.40      7.77 o 
  -9   1   9       83.16      100.40      6.15 o 
  -8   1   9        0.38        4.67      4.31 o 
  -7   1   9       31.31       37.28      6.03 o 
  -6   1   9      201.87      195.49      9.89 o 
  -5   1   9       86.40       84.70     16.86 o 
  -4   1   9       24.31       17.18      4.45 o 
  -3   1   9      241.88      269.89     24.82 o 
   4   1   9      129.74      132.27     10.38 o 
  -7   2   9      132.30      122.98      9.95 o 
  -6   2   9       52.47       44.04      7.27 o 
  -5   2   9        0.02        7.05      4.39 o 
  -4   2   9       31.84       35.41      6.42 o 
  -3   2   9       21.04       28.92      6.81 o 
  -2   2   9        0.23        2.17      4.53 o 
  -1   2   9        0.42        7.01      4.57 o 
   0   2   9        5.75        6.78      4.96 o 
   1   2   9        5.95        4.61      4.38 o 
   2   2   9       13.65       16.38      6.04 o 
                                                 
